# Supplementary material for: The multi-omics analyses of acsl1 reveal its translational significance as a tumor microenvironmental and prognostic biomarker in clear cell renal cell carcinoma
Source: Diagn Pathol. 2023 Aug 22;18:96. doi: 10.1186/s13000-023-01384-y (PMC10463412; doi:10.1186/s13000-023-01384-y)
Supplement: Supplementary file 4 — Supplementary Material 4 [file 13000_2023_1384_MOESM4_ESM.xlsx]

## Sheet: 7243dbe0-d76d-11ec-b5c6-0242ac1
	logFC	P.Value	adj.P.Val
ACAT1	1.38755	2.82074e-64	2.43684e-60
ETFDH	0.917247	4.5964e-63	2.64722e-59
PANK1	1.39072	2.14951e-57	9.2848e-54
CAT	1.10877	2.53253e-53	8.75143e-50
ABHD6	1.02657	4.28315e-51	1.23341e-47
ALDH6A1	1.3868	1.05295e-50	2.59898e-47
NCR3LG1	1.30803	3.0908e-50	6.67536e-47
SNX29	1.06606	9.27427e-50	1.78045e-46
PCCA	1.10035	2.38003e-49	4.11222e-46
HADHB	0.782548	4.02221e-48	6.3178e-45
SNX30	1.06134	5.38582e-48	7.75469e-45
HSDL2	0.88851	6.97039e-48	9.26418e-45
CPT2	0.762743	8.64087e-48	1.06641e-44
PPARA	0.838016	1.10337e-47	1.27094e-44
AUH	0.931454	1.22695e-47	1.32495e-44
WDR72	1.71924	1.51663e-47	1.54144e-44
ETFA	0.686853	2.969e-47	2.84991e-44
HIBCH	0.924452	7.28008e-47	6.62027e-44
ACO2	1.0013	8.27832e-46	7.15164e-43
SETD3	0.790353	9.92487e-46	8.16581e-43
RBM47	0.90335	1.64742e-45	1.29382e-42
IQGAP2	1.14065	2.14337e-45	1.61013e-42
ENTPD5	1.25439	3.83254e-45	2.75911e-42
NDUFS1	0.853378	6.2178e-45	4.29725e-42
ACADM	1.16432	7.45042e-45	4.95109e-42
FNIP2	0.987051	1.25065e-44	8.00325e-42
TMEM135	0.782361	1.58268e-44	9.76624e-42
PHYH	0.906406	5.27756e-44	3.14433e-41
ALDH1L1	1.8113	8.56818e-44	4.9347e-41
CDKL1	0.876298	5.56843e-43	3.10359e-40
CPT1A	0.925724	6.67875e-43	3.60611e-40
PAIP2B	1.26991	8.70647e-43	4.5585e-40
MIA2	0.869087	1.09465e-42	5.56277e-40
STX3	0.796395	1.18697e-42	5.85955e-40
PTPN3	1.03222	1.31881e-42	6.32955e-40
SOWAHB	1.31365	2.05138e-42	9.57938e-40
ASAH1	1.00629	2.69022e-42	1.2232e-39
MAP7	1.49646	4.16152e-42	1.84366e-39
TMEM192	0.749006	1.07924e-41	4.66176e-39
AFG3L2	0.959794	1.84865e-41	7.622e-39
CPEB4	0.96531	1.85279e-41	7.622e-39
FITM2	0.868254	8.5388e-41	3.43101e-38
RAB3IP	1.20037	9.28238e-41	3.64502e-38
L2HGDH	0.925679	1.18802e-40	4.56148e-38
PRKAA2	1.06172	1.50803e-40	5.6643e-38
CLCN5	1.25015	1.9632e-40	7.21707e-38
PATJ	1.03963	4.12625e-40	1.48528e-37
MMUT	0.905665	7.50889e-40	2.64773e-37
MPP5	0.781744	9.19606e-40	3.17779e-37
EHHADH	1.4234	2.45097e-39	8.15324e-37
DNAJC16	0.684727	2.45381e-39	8.15324e-37
VWA8	0.785712	3.85844e-39	1.25785e-36
ACAA2	1.0819	4.84587e-39	1.5505e-36
ALDH3A2	1.0314	6.06029e-39	1.90381e-36
DLAT	0.896039	1.34825e-38	4.15984e-36
CRY2	0.947711	1.71127e-38	5.18726e-36
LIFR	1.21002	2.97759e-38	8.87015e-36
SAMD5	0.970808	4.07787e-38	1.19419e-35
KLHDC2	0.792734	4.32825e-38	1.24639e-35
ACAD11	0.803022	4.82619e-38	1.367e-35
RRAGD	1.09515	5.12888e-38	1.4293e-35
MTCH2	0.594577	5.33536e-38	1.46324e-35
ZNRF3	0.898301	7.34702e-38	1.98347e-35
TRPM3	1.14317	8.85768e-38	2.35451e-35
KIAA1958	0.755184	9.73644e-38	2.54888e-35
GOT1	0.935519	1.15573e-37	2.9804e-35
PAQR5	1.07095	1.19421e-37	3.03435e-35
PPM1A	0.744825	1.51664e-37	3.79776e-35
SPRING1	0.922408	1.75024e-37	4.3201e-35
GALK2	0.70406	1.87356e-37	4.55934e-35
SYDE2	0.741848	3.21065e-37	7.70467e-35
AGMAT	1.64509	3.52104e-37	8.33378e-35
TMEM38B	1.19177	3.78215e-37	8.83081e-35
ATP6V1A	0.960453	4.74384e-37	1.09286e-34
KIAA1549	0.861275	6.20207e-37	1.40999e-34
SOWAHC	1.00498	6.96333e-37	1.5625e-34
CDC14B	0.797454	1.33296e-36	2.95269e-34
DTWD2	0.686419	2.38534e-36	5.21695e-34
HADHA	0.620555	3.19482e-36	6.81626e-34
ZNF697	0.880687	3.19549e-36	6.81626e-34
KIF21A	0.980069	4.59848e-36	9.68933e-34
CUL5	0.742187	5.08116e-36	1.05774e-33
IMPA2	1.13495	5.91415e-36	1.21648e-33
TM7SF3	0.922915	6.25214e-36	1.27088e-33
HSPA4L	0.910228	8.4361e-36	1.69487e-33
DMAC2L	0.617812	9.10957e-36	1.80914e-33
OSBP	0.647708	9.89007e-36	1.94183e-33
AP1AR	0.692897	1.3085e-35	2.54025e-33
MEGF9	0.895304	1.6339e-35	3.13672e-33
LPCAT3	0.925697	1.92311e-35	3.65137e-33
FANCC	0.762327	2.04675e-35	3.84388e-33
ITGA6	1.06462	2.16481e-35	4.02189e-33
C4orf19	0.955517	2.64451e-35	4.86084e-33
TBC1D19	0.672633	2.76754e-35	5.03342e-33
PLCL2	0.899174	2.99611e-35	5.39238e-33
WWP1	0.777397	3.02854e-35	5.39454e-33
EPB41L4A	0.876595	3.09979e-35	5.46512e-33
ALDH5A1	0.851958	4.27252e-35	7.45662e-33
APOOL	0.860189	6.14413e-35	1.06158e-32
ACADSB	0.991394	6.97911e-35	1.19391e-32
ALG2	0.625913	7.40307e-35	1.25402e-32
ACOX1	0.596068	7.85145e-35	1.31706e-32
GFM1	0.638455	8.67436e-35	1.44111e-32
SPAG9	0.835687	9.32799e-35	1.53494e-32
SLC25A4	0.774954	1.02904e-34	1.67733e-32
GK	0.882348	1.03952e-34	1.67859e-32
LIN7A	1.51935	1.17534e-34	1.88033e-32
DDAH1	1.0563	1.36651e-34	2.16611e-32
HSPA9	0.655944	1.52978e-34	2.40286e-32
ANK3	1.12209	1.64604e-34	2.56219e-32
LGR4	0.980126	2.12309e-34	3.27524e-32
SUCLA2	0.750284	2.20941e-34	3.35756e-32
NUDT12	0.864157	2.21984e-34	3.35756e-32
SPIRE1	1.00825	2.23474e-34	3.35756e-32
GFM2	0.796076	2.47759e-34	3.67172e-32
DUSP3	0.6652	2.49487e-34	3.67172e-32
FBXO3	0.641221	2.5076e-34	3.67172e-32
ADH5	0.672559	2.84226e-34	4.12677e-32
SNX4	0.720213	2.9368e-34	4.2285e-32
NUBPL	0.580742	3.72791e-34	5.32321e-32
SLC30A9	0.771508	5.98338e-34	8.47384e-32
SDHD	0.658032	6.04987e-34	8.49835e-32
GAREM1	1.14563	6.79047e-34	9.46175e-32
CYFIP2	0.968295	6.85493e-34	9.47516e-32
DMGDH	1.32277	8.60489e-34	1.17996e-31
NUDT7	0.584918	1.0236e-33	1.39257e-31
OSBPL1A	0.920429	1.31188e-33	1.75834e-31
AP5M1	0.597953	1.3128e-33	1.75834e-31
DLD	0.746333	1.33502e-33	1.76584e-31
MCCC1	0.76715	1.33884e-33	1.76584e-31
DBT	0.633128	1.46278e-33	1.91469e-31
UFSP2	0.785152	1.70373e-33	2.21331e-31
GPAT3	1.29429	2.06685e-33	2.66501e-31
NNT	0.929057	2.2195e-33	2.84063e-31
MYORG	0.818952	2.26143e-33	2.85591e-31
LRBA	0.806164	2.2645e-33	2.85591e-31
BPHL	0.718568	2.50541e-33	3.13684e-31
TBC1D14	1.0971	2.9339e-33	3.6469e-31
SDHB	0.515782	3.24132e-33	4.00025e-31
PAFAH2	0.561444	3.53511e-33	4.33189e-31
CMBL	1.17885	4.08761e-33	4.97364e-31
UQCRC2	0.667054	4.14232e-33	5.00496e-31
DLST	0.664238	4.30874e-33	5.16989e-31
NPR3	1.97327	5.15478e-33	6.14237e-31
ALDH9A1	0.777175	6.79279e-33	8.03875e-31
TMEM184C	0.723218	7.10861e-33	8.35528e-31
EIF4EBP2	0.767724	7.33836e-33	8.56704e-31
SFXN1	0.627099	7.72364e-33	8.95631e-31
FASTKD5	0.611502	7.95227e-33	9.15996e-31
ATPAF1	0.510011	8.20884e-33	9.39287e-31
ARHGAP24	0.939482	1.07159e-32	1.21809e-30
GPHN	0.855043	1.45411e-32	1.6421e-30
GMFB	0.763515	1.91998e-32	2.15411e-30
SLC22A24	0.92317	2.04391e-32	2.27837e-30
ATP6V1D	0.654863	2.12839e-32	2.35732e-30
PLEKHA7	0.936823	2.64798e-32	2.91413e-30
CLCN3	0.729251	2.72508e-32	2.98e-30
WDR31	0.784707	2.79935e-32	3.03933e-30
ACSS1	0.761241	2.81452e-32	3.03933e-30
FBXL5	0.847926	4.19417e-32	4.50105e-30
ZC3H12C	0.717661	4.5863e-32	4.89149e-30
FBXO34	0.686104	4.70497e-32	4.98727e-30
MRPL50	0.635342	5.37916e-32	5.66714e-30
ACBD5	0.660643	6.48877e-32	6.79473e-30
MAPT	1.46193	7.42932e-32	7.73276e-30
CBWD1	0.439279	8.58063e-32	8.87762e-30
ATP6V1C1	0.649762	8.7353e-32	8.93777e-30
HIPK2	1.02238	8.74223e-32	8.93777e-30
TOM1L1	0.856713	8.87302e-32	9.01812e-30
TOLLIP	0.563352	9.57826e-32	9.67796e-30
RAB21	0.575216	1.03539e-31	1.04008e-29
TMED8	0.817825	1.0421e-31	1.04077e-29
ABCD3	0.712259	1.08398e-31	1.07638e-29
ABCC4	1.03582	1.09337e-31	1.0795e-29
SLC27A2	1.75508	1.11816e-31	1.0977e-29
UBXN2B	0.737967	1.17104e-31	1.14312e-29
ZNF770	1.07461	1.40071e-31	1.35963e-29
ACAD8	0.553696	1.5878e-31	1.53262e-29
PLS1	1.22674	1.6086e-31	1.54407e-29
SEPHS2	0.745884	1.75008e-31	1.6706e-29
MTARC2	0.821737	1.83433e-31	1.7414e-29
ACOT2	0.696477	2.29069e-31	2.16276e-29
IBA57	0.593688	2.32846e-31	2.18648e-29
NIPSNAP1	0.813102	2.42063e-31	2.26074e-29
LNX2	0.763931	2.54566e-31	2.36473e-29
TTC39B	0.718898	2.82411e-31	2.59909e-29
ZNF189	1.06215	2.83258e-31	2.59909e-29
RGP1	0.755609	2.84309e-31	2.59909e-29
PDPK1	0.574312	2.93373e-31	2.66785e-29
NUMB	0.683884	3.1861e-31	2.88217e-29
FECH	0.637308	3.26733e-31	2.94026e-29
MYO6	0.797714	3.29097e-31	2.94619e-29
METTL7A	0.911365	3.33827e-31	2.97313e-29
GHR	1.16189	3.78921e-31	3.35744e-29
DZIP3	0.844205	3.84048e-31	3.3855e-29
AP1G1	0.615658	3.93901e-31	3.44733e-29
MAIP1	0.611648	3.95052e-31	3.44733e-29
FBP1	1.35194	4.93475e-31	4.28455e-29
SLC22A6	2.44496	4.96439e-31	4.28874e-29
ACOT4	0.948653	5.44436e-31	4.67998e-29
RNF185	0.54878	5.70704e-31	4.8815e-29
LRPPRC	0.756628	6.27156e-31	5.33793e-29
HMGCS1	0.776961	6.41013e-31	5.42913e-29
CDS1	0.960524	6.81576e-31	5.74452e-29
SLC25A20	0.50187	7.48193e-31	6.27538e-29
GCLC	0.661194	7.58966e-31	6.33499e-29
ISOC1	0.67827	7.84571e-31	6.51722e-29
VTI1B	0.629247	7.99867e-31	6.61249e-29
CBR4	0.570218	9.29269e-31	7.64567e-29
EPHX2	1.02864	9.55816e-31	7.82682e-29
MTFR1	0.736318	9.73206e-31	7.93163e-29
CHPT1	0.71773	1.10614e-30	8.97275e-29
EARS2	0.55398	1.20337e-30	9.71584e-29
PPARGC1A	1.19652	1.26777e-30	1.01882e-28
NHEJ1	0.707204	1.30875e-30	1.04385e-28
ENAM	1.12964	1.3117e-30	1.04385e-28
SYNJ2BP	0.715184	1.31705e-30	1.04385e-28
IREB2	0.750074	1.45594e-30	1.14867e-28
SLC39A9	0.640706	1.46673e-30	1.15192e-28
SLC25A13	0.671982	1.53865e-30	1.20293e-28
IDH3A	0.738415	1.65754e-30	1.29005e-28
HIBADH	0.71695	1.83319e-30	1.42035e-28
TBL1X	0.812428	1.85559e-30	1.43129e-28
EXOC5	0.699845	1.9063e-30	1.46387e-28
KLHL9	0.712247	1.97822e-30	1.51237e-28
EPB41L5	0.780412	2.16202e-30	1.64561e-28
RDX	0.858562	2.25952e-30	1.71228e-28
FNBP1L	0.781589	2.2822e-30	1.72192e-28
PPARG	0.639942	2.4004e-30	1.80322e-28
SELENOI	0.647128	2.90725e-30	2.17452e-28
SOX6	0.882541	3.00077e-30	2.2348e-28
PNPLA4	0.6479	3.15956e-30	2.34295e-28
RHPN2	0.81643	3.31114e-30	2.44486e-28
MAPK1	0.738806	3.63171e-30	2.67016e-28
RWDD4	0.504347	3.96809e-30	2.90511e-28
PTAR1	0.807052	4.31924e-30	3.14885e-28
AIFM1	0.731275	4.47802e-30	3.25089e-28
SOS2	0.69698	4.80156e-30	3.45852e-28
ATP5F1B	0.674203	4.80406e-30	3.45852e-28
VPS13A	0.772371	5.14044e-30	3.68534e-28
DENND4C	0.853209	5.29053e-30	3.77726e-28
NAA35	0.605749	5.54697e-30	3.94405e-28
SBF2	0.711189	5.76756e-30	4.0841e-28
METTL9	0.706658	6.43684e-30	4.53942e-28
GABRB3	1.16402	6.87036e-30	4.82545e-28
FAM160A1	0.754129	7.0992e-30	4.96599e-28
ABAT	0.910302	7.53501e-30	5.24959e-28
XYLB	0.735016	8.38183e-30	5.81556e-28
PRKD1	0.824072	8.41469e-30	5.81556e-28
HSD17B4	0.597242	9.60056e-30	6.60871e-28
MFSD8	0.559484	9.80967e-30	6.72585e-28
PIGH	0.640607	1.04974e-29	7.16894e-28
GHITM	0.617218	1.12608e-29	7.66001e-28
PDK2	0.807993	1.14073e-29	7.72921e-28
A1CF	1.49796	1.16743e-29	7.87921e-28
WDFY3	0.762615	1.24917e-29	8.39813e-28
SELENOP	1.12463	1.25863e-29	8.42894e-28
OXCT1	1.11749	1.31214e-29	8.75334e-28
BCL2L13	0.553493	1.3862e-29	9.21184e-28
TSPYL1	0.768758	1.50289e-29	9.94899e-28
ATP5F1A	0.64308	1.73448e-29	1.14383e-27
C11orf54	0.991485	1.7772e-29	1.16754e-27
SECISBP2L	0.713682	1.83039e-29	1.19793e-27
FARP1	0.775518	1.85283e-29	1.20804e-27
ECHDC3	1.02435	1.87429e-29	1.21744e-27
PRKCE	0.675268	1.96635e-29	1.27246e-27
TMEM170A	0.52806	1.99297e-29	1.28076e-27
ARFGEF2	0.720287	1.994e-29	1.28076e-27
SESTD1	0.76072	2.01291e-29	1.28811e-27
AK3	0.634697	2.41294e-29	1.53841e-27
CERT1	0.642226	2.46284e-29	1.56445e-27
CDADC1	0.598129	2.57351e-29	1.62876e-27
MTMR10	0.57883	3.03281e-29	1.91244e-27
CIPC	0.774802	3.39708e-29	2.13435e-27
SCP2	0.592078	4.1806e-29	2.61711e-27
KIAA0232	0.69446	4.2906e-29	2.67628e-27
CRAT	0.643917	4.37197e-29	2.71723e-27
AFTPH	0.690851	4.49873e-29	2.78599e-27
SUCLG2	0.647341	4.64273e-29	2.8649e-27
NCOA4	0.79529	4.72742e-29	2.90678e-27
MCCC2	0.584345	4.87055e-29	2.98416e-27
SLC31A1	0.747191	4.91262e-29	2.9993e-27
COL4A4	0.950535	5.67923e-29	3.45513e-27
BPGM	0.57575	5.78148e-29	3.505e-27
ZYG11B	0.671874	6.08553e-29	3.67643e-27
FDX1	0.509891	6.93218e-29	4.17332e-27
CRYL1	0.873883	7.36604e-29	4.41911e-27
RNF13	0.630924	7.55873e-29	4.51902e-27
OPA1	0.593511	8.09529e-29	4.82312e-27
MTM1	0.742709	8.24177e-29	4.89352e-27
HAO2	1.97435	9.58145e-29	5.66946e-27
RCHY1	0.622872	1.01675e-28	5.99572e-27
CLPB	0.402038	1.02727e-28	6.03711e-27
FZD5	0.959813	1.04567e-28	6.12442e-27
QDPR	0.611335	1.05223e-28	6.14204e-27
C1orf210	1.54305	1.18125e-28	6.87192e-27
OGDH	0.656465	1.21456e-28	7.042e-27
GATM	1.41521	1.24591e-28	7.1996e-27
DIP2C	0.775049	1.25113e-28	7.20567e-27
ST7	0.486928	1.3127e-28	7.53519e-27
GLUD2	0.7192	1.35254e-28	7.73814e-27
PHKB	0.559237	1.36055e-28	7.75826e-27
IVD	0.580442	1.3748e-28	7.81376e-27
VPS26C	0.624972	1.41574e-28	8.02004e-27
MTMR12	0.702801	1.432e-28	8.08532e-27
SAR1B	0.507574	1.43662e-28	8.08532e-27
ZC2HC1C	0.472511	1.46943e-28	8.24312e-27
KIF1B	0.667072	1.50943e-28	8.44008e-27
FRMD3	1.1436	1.57096e-28	8.75584e-27
AGL	0.688369	1.6097e-28	8.9429e-27
B3GALNT1	0.809419	1.61845e-28	8.96266e-27
PDXDC1	0.558919	1.64315e-28	9.07039e-27
CIT	1.10312	1.69233e-28	9.31211e-27
PRDX3	0.642218	1.764e-28	9.6757e-27
TIMP1	-1.03272	1.85284e-28	1.01308e-26
GLYR1	0.542772	2.03748e-28	1.11053e-26
FAM219B	0.641678	2.08524e-28	1.13298e-26
MOAP1	0.713723	2.1867e-28	1.18438e-26
CLCN4	0.761163	2.25911e-28	1.21978e-26
SIK2	0.698421	2.37464e-28	1.27816e-26
SLC25A30	0.792293	2.5015e-28	1.34227e-26
RNF141	0.634203	2.55336e-28	1.36585e-26
CCDC186	0.676	2.58537e-28	1.37871e-26
MTHFD1	0.626537	2.6184e-28	1.39202e-26
FREM2	1.11628	2.71107e-28	1.43185e-26
CYP4V2	0.778012	2.71748e-28	1.43185e-26
HMGCS2	2.29251	2.71818e-28	1.43185e-26
MFN2	0.549708	2.75421e-28	1.44642e-26
PHYHIPL	1.43425	2.78977e-28	1.46065e-26
DMXL1	0.741412	2.85493e-28	1.49026e-26
PLEKHF2	0.66936	3.10006e-28	1.61334e-26
SGPP1	0.706361	3.17225e-28	1.64595e-26
INIP	0.573944	3.30893e-28	1.71173e-26
THTPA	0.654141	3.65933e-28	1.88734e-26
DHDDS	0.520295	3.71476e-28	1.91022e-26
ACTR10	0.599439	4.05621e-28	2.07962e-26
SFXN2	0.676294	4.08309e-28	2.08721e-26
DOCK8	0.810982	4.11719e-28	2.09727e-26
MUL1	0.594571	4.12704e-28	2.09727e-26
SENP8	0.460214	4.31347e-28	2.18557e-26
ATL2	0.555219	4.45658e-28	2.25148e-26
MRPL44	0.662432	4.90367e-28	2.47013e-26
PPP6C	0.558996	5.10066e-28	2.56189e-26
TRAPPC8	0.626876	5.23551e-28	2.62201e-26
MOB3B	0.895585	5.62508e-28	2.80896e-26
SARAF	0.678993	5.82978e-28	2.89736e-26
PEX11A	0.687984	5.83563e-28	2.89736e-26
RNF152	1.0439	5.86098e-28	2.90161e-26
TMEM174	2.076	5.87841e-28	2.90192e-26
PIK3R4	0.646007	6.61662e-28	3.25704e-26
NECTIN3	0.831361	6.68809e-28	3.28286e-26
CHUK	0.582808	6.75858e-28	3.30807e-26
CHM	0.72229	6.95496e-28	3.39457e-26
GIGYF2	0.62117	7.09904e-28	3.45513e-26
CPPED1	0.536803	7.13347e-28	3.46214e-26
LAMTOR3	0.500223	7.2164e-28	3.49258e-26
MBP	0.678289	8.03628e-28	3.87851e-26
MARCHF6	0.623188	8.05896e-28	3.87863e-26
LMTK2	0.65974	8.12801e-28	3.90099e-26
ARHGAP5	1.00617	8.44252e-28	4.04072e-26
SLC47A1	1.80136	9.27712e-28	4.4279e-26
ZDHHC9	0.645473	9.38795e-28	4.46846e-26
SGSM1	0.833748	9.58533e-28	4.54152e-26
GNE	0.759471	9.59403e-28	4.54152e-26
SPAG16	0.551167	9.79059e-28	4.62191e-26
HOOK1	1.013	1.03623e-27	4.87847e-26
SPOPL	0.713039	1.07618e-27	5.05276e-26
AGXT2	1.70651	1.11583e-27	5.22475e-26
DCAF10	0.553641	1.19832e-27	5.59582e-26
HADH	0.567406	1.35238e-27	6.29824e-26
PLEKHB2	0.726794	1.45395e-27	6.75303e-26
SNX13	0.62511	1.56424e-27	7.24581e-26
RMDN3	0.464947	1.65303e-27	7.63662e-26
ANKRD46	0.585164	1.82692e-27	8.41747e-26
ACO1	0.688764	1.84701e-27	8.4874e-26
ZNF704	0.927608	1.91674e-27	8.78444e-26
SDHC	0.667536	1.92464e-27	8.79735e-26
PRKAB1	0.649185	1.97459e-27	9.00183e-26
SECISBP2	0.610868	1.98456e-27	9.02347e-26
TMLHE	0.534808	2.0378e-27	9.2411e-26
SCAPER	0.652475	2.04312e-27	9.2411e-26
CHIC1	0.614267	2.04848e-27	9.24115e-26
CYP7B1	0.906177	2.11568e-27	9.51946e-26
ABHD2	0.927137	2.13416e-27	9.57766e-26
MICU1	0.575124	2.29548e-27	1.0275e-25
KIF13B	0.801801	2.6025e-27	1.16191e-25
MRPS22	0.487707	2.61601e-27	1.16493e-25
SNAPC3	0.565386	2.67159e-27	1.18663e-25
CYP4A22	1.59226	2.77769e-27	1.23059e-25
CYP4A11	2.45206	2.8838e-27	1.27433e-25
LRP2	1.92367	3.09883e-27	1.36586e-25
MED21	0.588177	3.20132e-27	1.40744e-25
CTR9	0.61711	3.22703e-27	1.41514e-25
PPP1R21	0.604133	3.50366e-27	1.53256e-25
ZFYVE9	0.727485	3.54124e-27	1.54509e-25
ARHGEF12	0.741768	3.91527e-27	1.70398e-25
SNX2	0.628856	3.94247e-27	1.71151e-25
TMEM171	1.28686	4.03207e-27	1.74602e-25
AMDHD1	1.00822	4.23968e-27	1.83133e-25
ST13	0.637798	4.27275e-27	1.84101e-25
PPTC7	0.772325	4.54952e-27	1.95539e-25
VAPB	0.524767	4.57004e-27	1.95934e-25
ERLIN2	0.678132	4.63466e-27	1.98212e-25
ATE1	0.671927	4.64662e-27	1.98233e-25
NARS2	0.558532	4.68927e-27	1.99559e-25
SRP54	0.59672	4.8485e-27	2.05829e-25
RABL3	0.598017	5.0338e-27	2.13171e-25
CCDC47	0.658808	5.10434e-27	2.1563e-25
ALDH7A1	0.557123	5.36428e-27	2.26058e-25
PCNX1	0.705273	5.92065e-27	2.48898e-25
SPG11	0.683407	6.23426e-27	2.61446e-25
CREBL2	0.638047	6.48134e-27	2.71149e-25
EPM2A	0.363233	6.60017e-27	2.75453e-25
JKAMP	0.594453	6.73271e-27	2.80308e-25
MTSS1	0.704678	7.04594e-27	2.92643e-25
MLYCD	0.672096	7.09645e-27	2.94035e-25
ATP7B	0.669608	7.11964e-27	2.9429e-25
MAP3K13	0.496718	7.27005e-27	2.9979e-25
FBXW11	0.678005	7.59608e-27	3.12292e-25
PBLD	1.14917	7.60938e-27	3.12292e-25
SNRPD3	0.698819	7.73736e-27	3.16792e-25
SPTLC3	0.856978	7.93951e-27	3.243e-25
ATP5PB	0.514163	8.10295e-27	3.30195e-25
LIN54	0.547215	8.29643e-27	3.37284e-25
METTL14	0.563482	8.38528e-27	3.40096e-25
USF3	0.64105	8.68982e-27	3.51622e-25
FAM210A	0.582614	8.76825e-27	3.53967e-25
ADD3	0.76994	9.68583e-27	3.90098e-25
NTN4	1.15051	9.79834e-27	3.93711e-25
NCOA2	0.691314	1.11875e-26	4.48484e-25
FMO1	1.64933	1.16746e-26	4.6693e-25
FKTN	0.552506	1.24833e-26	4.98122e-25
ENPP4	0.869835	1.31285e-26	5.2266e-25
TMED5	0.749665	1.34056e-26	5.32464e-25
ADCY9	0.733302	1.37999e-26	5.46867e-25
PPP2CB	0.61921	1.46342e-26	5.78604e-25
UQCRFS1	0.620414	1.49867e-26	5.91187e-25
STX17	0.583744	1.65675e-26	6.5206e-25
RAD17	0.512937	1.69152e-26	6.6423e-25
SLC17A5	0.729144	1.74972e-26	6.85523e-25
PDZD8	0.767435	1.84579e-26	7.21529e-25
TRAPPC13	0.505522	1.96499e-26	7.66392e-25
SLC35B4	0.587538	2.11101e-26	8.21487e-25
NMNAT1	0.520618	2.16993e-26	8.42517e-25
ZNF330	0.538394	2.52761e-26	9.79193e-25
RCBTB1	0.68262	2.60737e-26	1.00783e-24
PIGO	0.620203	2.70096e-26	1.04162e-24
TMEM72	1.58576	2.70683e-26	1.04162e-24
ELOVL7	1.07409	2.76376e-26	1.06116e-24
CARNMT1	0.527925	2.95704e-26	1.13285e-24
CCDC25	0.579264	3.02112e-26	1.15484e-24
SUCLG1	0.535464	3.0361e-26	1.15801e-24
UBR3	0.643135	3.05516e-26	1.16271e-24
GRAMD1C	0.780774	3.07665e-26	1.16831e-24
RIN1	-0.720384	3.08376e-26	1.16845e-24
CUL3	0.671409	3.14749e-26	1.18999e-24
SLC22A12	2.23341	3.37099e-26	1.2717e-24
MIEF1	0.575239	3.56283e-26	1.34115e-24
DDC	1.80983	3.6207e-26	1.35997e-24
FAHD1	0.658165	3.75358e-26	1.40682e-24
MRPS35	0.540912	3.8866e-26	1.45352e-24
DYNLL2	0.588177	3.89584e-26	1.45383e-24
SLC35A5	0.631972	3.98339e-26	1.4833e-24
LYSMD3	0.712463	4.04722e-26	1.50383e-24
SYPL1	0.654213	4.09479e-26	1.51505e-24
KIAA1109	0.753485	4.09496e-26	1.51505e-24
LONP2	0.50472	4.21495e-26	1.55611e-24
TFAM	0.597051	4.35506e-26	1.60441e-24
CEPT1	0.599116	4.40918e-26	1.62089e-24
USP8	0.556015	4.68586e-26	1.71895e-24
KCNJ15	1.44466	5.05428e-26	1.85017e-24
SLC25A44	0.650754	5.31939e-26	1.94023e-24
MPPE1	0.547637	5.32276e-26	1.94023e-24
PPP2R1B	0.54552	5.34232e-26	1.94325e-24
KBTBD3	0.539336	5.44845e-26	1.97769e-24
RALGAPA1	0.61884	5.55272e-26	2.01132e-24
CA2	0.993305	5.60825e-26	2.02718e-24
SEPTIN10	0.744815	6.05108e-26	2.18268e-24
UNC13B	0.688338	6.89228e-26	2.48093e-24
LYRM7	0.588483	7.38809e-26	2.65388e-24
IPP	0.617726	7.65311e-26	2.74337e-24
FBXL17	0.619528	7.98752e-26	2.85731e-24
TRIP11	0.703231	8.21673e-26	2.93324e-24
PICALM	0.547321	8.2504e-26	2.93918e-24
OPA3	0.503932	9.26095e-26	3.2924e-24
PAH	1.73095	9.32741e-26	3.30922e-24
ZNF664	0.577867	9.36999e-26	3.31751e-24
IPPK	0.430443	9.73317e-26	3.43905e-24
FAM120A	0.57299	9.81796e-26	3.46193e-24
SNX5	0.44579	9.95358e-26	3.50261e-24
MICU2	0.556218	1.02349e-25	3.59427e-24
CMTR2	0.5482	1.06377e-25	3.72814e-24
ARHGAP32	0.702239	1.07113e-25	3.74637e-24
LDHD	1.12315	1.10554e-25	3.8589e-24
ABHD17B	0.647501	1.1231e-25	3.91227e-24
GLE1	0.503482	1.24811e-25	4.33901e-24
DCAF11	0.50463	1.25364e-25	4.34948e-24
PEBP1	0.564654	1.2951e-25	4.48432e-24
MYO9A	0.809969	1.31788e-25	4.55408e-24
UBE2D3	0.49385	1.33924e-25	4.61865e-24
NDFIP2	0.694131	1.37735e-25	4.7406e-24
PTGR1	0.775785	1.50553e-25	5.17148e-24
PLPP3	0.970163	1.52516e-25	5.22853e-24
DPH6	0.382691	1.74095e-25	5.95646e-24
GRPEL1	0.424602	1.85255e-25	6.32577e-24
TRAPPC11	0.565333	1.88693e-25	6.43045e-24
UBE4A	0.813548	1.89483e-25	6.43767e-24
NOP9	0.653226	1.8965e-25	6.43767e-24
HINT3	0.661443	1.91207e-25	6.4778e-24
HERPUD1	0.556006	1.97845e-25	6.68957e-24
ADAL	0.460686	1.98678e-25	6.70461e-24
TRPM7	0.658903	2.00997e-25	6.76964e-24
UBQLN1	0.570275	2.01759e-25	6.78209e-24
KTN1	0.697795	2.02384e-25	6.78989e-24
BCL2L2	0.718863	2.04339e-25	6.84218e-24
TRMO	0.474395	2.06705e-25	6.90802e-24
AFG1L	0.41125	2.09401e-25	6.98461e-24
AASDHPPT	0.53962	2.10284e-25	7.00054e-24
MSANTD4	0.552715	2.11899e-25	7.04076e-24
PCYOX1	0.747361	2.19058e-25	7.26467e-24
EXOC8	0.595222	2.27609e-25	7.53378e-24
ENPP5	1.0366	2.3304e-25	7.6988e-24
MIGA1	0.65946	2.35282e-25	7.75801e-24
ALG11	0.429121	2.37286e-25	7.8092e-24
FBXO8	0.49779	2.51514e-25	8.26171e-24
NUP160	0.634336	2.6106e-25	8.55901e-24
DHTKD1	0.795322	2.75254e-25	9.00726e-24
VPS13B	0.699773	2.78501e-25	9.0963e-24
ITFG1	0.640277	2.80487e-25	9.13257e-24
IMMT	0.52089	2.80669e-25	9.13257e-24
WASHC5	0.649762	2.94336e-25	9.55929e-24
TBC1D15	0.56269	2.95324e-25	9.57336e-24
RAPGEF2	0.766991	3.09086e-25	1.00007e-23
DDHD2	0.598887	3.16132e-25	1.02096e-23
PRMT9	0.505526	3.21088e-25	1.03503e-23
C8orf37	0.535192	3.48471e-25	1.12121e-23
HIPK3	0.642267	3.54557e-25	1.13867e-23
ELP1	0.488226	3.7032e-25	1.18709e-23
PREPL	0.638441	3.86428e-25	1.23643e-23
TOPORS	0.593292	3.96244e-25	1.26549e-23
AASDH	0.520556	4.02e-25	1.28151e-23
C9orf64	0.671463	4.06864e-25	1.29462e-23
COA7	0.557933	4.09462e-25	1.30049e-23
TRAPPC6B	0.570883	4.15441e-25	1.31706e-23
TRIP4	0.481654	4.4178e-25	1.398e-23
CLPX	0.51336	4.50156e-25	1.4219e-23
ZNF106	0.813216	4.90045e-25	1.54507e-23
AGPAT3	0.605815	4.96558e-25	1.56275e-23
OCIAD1	0.46417	5.09728e-25	1.60129e-23
FBXO7	0.476676	5.28848e-25	1.65834e-23
ZBTB10	0.687994	5.31704e-25	1.66427e-23
ASTN2	0.713787	5.37822e-25	1.68038e-23
TBC1D4	0.727882	5.96885e-25	1.86155e-23
NCKAP5	0.574265	6.03177e-25	1.87778e-23
CFAP126	0.888492	6.1765e-25	1.91938e-23
AKAP6	0.597273	6.23174e-25	1.93307e-23
TTC37	0.646866	6.25559e-25	1.93699e-23
ZBTB44	0.624458	6.35531e-25	1.96435e-23
TDRD7	0.567074	6.62992e-25	2.04557e-23
VRK3	0.448619	6.70773e-25	2.06531e-23
SLC13A1	1.90272	6.71783e-25	2.06531e-23
TMEM245	0.786611	6.88488e-25	2.11291e-23
PEX3	0.626895	7.42558e-25	2.27481e-23
AQR	0.530136	7.83438e-25	2.39579e-23
AQP7	0.98952	8.13072e-25	2.48202e-23
TAPT1	0.512691	8.15179e-25	2.48407e-23
SEPTIN11	0.67278	8.28935e-25	2.52154e-23
DGLUCY	0.507082	8.55356e-25	2.59734e-23
ARHGAP42	0.828733	9.32929e-25	2.82792e-23
TMIGD1	0.604841	9.387e-25	2.84043e-23
MSRA	0.818677	9.87634e-25	2.98328e-23
CNOT1	0.918487	1.01096e-24	3.04839e-23
NAA30	0.604336	1.04735e-24	3.14771e-23
ACADL	1.18978	1.04754e-24	3.14771e-23
AGPS	0.691981	1.09926e-24	3.29741e-23
EIF5	0.617023	1.13032e-24	3.38468e-23
RETSAT	0.597415	1.1695e-24	3.49596e-23
PDE12	0.526106	1.19526e-24	3.56468e-23
STAM2	0.568342	1.19662e-24	3.56468e-23
UBA5	0.651133	1.22146e-24	3.63242e-23
SEC24B	0.595428	1.24864e-24	3.70686e-23
AMOT	0.924692	1.26688e-24	3.75457e-23
ABHD10	0.544894	1.33215e-24	3.94126e-23
PACSIN2	0.570064	1.35778e-24	4.0102e-23
PCNX4	0.54636	1.3636e-24	4.02053e-23
WASL	0.600818	1.39631e-24	4.10997e-23
TRIM44	0.634533	1.41055e-24	4.1448e-23
STAM	0.512038	1.47264e-24	4.31425e-23
CABLES1	0.796718	1.47321e-24	4.31425e-23
RETREG1	0.975401	1.48661e-24	4.34614e-23
CCDC85C	0.512509	1.49543e-24	4.36453e-23
SLC16A12	1.75168	1.50869e-24	4.39581e-23
USO1	0.688102	1.6078e-24	4.6697e-23
ERO1B	0.601586	1.6081e-24	4.6697e-23
RAB14	0.60307	1.6169e-24	4.68739e-23
USP12	0.607255	1.65737e-24	4.79665e-23
MARS2	0.59244	1.68515e-24	4.86889e-23
CLN6	0.507788	1.69749e-24	4.89491e-23
ERI2	0.500521	1.69982e-24	4.89491e-23
PIK3C2A	0.71778	1.74373e-24	5.01299e-23
NDUFA10	0.421134	1.78389e-24	5.11995e-23
TAL2	1.14094	1.80725e-24	5.17837e-23
HOMEZ	0.505887	1.81106e-24	5.18072e-23
KIF16B	0.600191	1.82995e-24	5.22608e-23
NFX1	0.531083	1.86797e-24	5.32588e-23
GRHPR	0.574048	1.89694e-24	5.39068e-23
KLHL12	0.487896	1.89694e-24	5.39068e-23
KRT19	-2.33609	1.92713e-24	5.46473e-23
RAD23B	0.540255	1.92932e-24	5.46473e-23
STRBP	0.520191	2.00231e-24	5.66219e-23
FUT6	1.35002	2.07281e-24	5.84711e-23
PPA2	0.473548	2.07447e-24	5.84711e-23
DNAJC13	0.630901	2.21686e-24	6.23826e-23
BCKDHB	0.65885	2.30685e-24	6.48094e-23
FOXN3	0.738327	2.33916e-24	6.56103e-23
ZNRF2	0.532453	2.43723e-24	6.82505e-23
MRPS30	0.493504	2.5712e-24	7.18854e-23
CISH	0.872817	2.59164e-24	7.23399e-23
SPTY2D1	0.628524	2.60059e-24	7.24724e-23
YIPF6	0.499875	2.69296e-24	7.49259e-23
SPTBN1	0.811116	2.78895e-24	7.74717e-23
TMEM186	0.511038	2.84858e-24	7.90012e-23
SCO1	0.497781	2.87426e-24	7.95858e-23
IARS2	0.637532	2.90177e-24	8.02188e-23
STK32B	1.04754	2.91353e-24	8.04153e-23
DNAJC11	0.609326	2.93778e-24	8.0859e-23
FTCDNL1	0.573218	2.93896e-24	8.0859e-23
FASTKD3	0.600659	3.01495e-24	8.28177e-23
ARL6	0.616743	3.14157e-24	8.61589e-23
XPO4	0.585658	3.32834e-24	9.11364e-23
PDHX	0.469789	3.42678e-24	9.36835e-23
ATXN1L	0.692286	3.63654e-24	9.9261e-23
TACC2	0.603047	3.68421e-24	1.00403e-22
RDH11	0.570022	3.70335e-24	1.00625e-22
CDC23	0.538283	3.704e-24	1.00625e-22
ELP4	0.355552	3.71175e-24	1.00678e-22
SIAE	0.670715	3.74248e-24	1.01352e-22
WDSUB1	0.62857	3.77256e-24	1.02007e-22
NAA15	0.545385	3.79348e-24	1.02412e-22
CHD9	0.66467	3.86343e-24	1.04138e-22
PPID	0.473708	3.8906e-24	1.04707e-22
DDX3X	0.691705	3.92073e-24	1.05354e-22
ARMC8	0.450381	4.04618e-24	1.08556e-22
RGN	0.826737	4.19651e-24	1.12415e-22
GNG12	0.667265	4.31278e-24	1.1535e-22
GPR160	0.728528	4.32296e-24	1.15444e-22
AFF1	0.730801	4.49192e-24	1.19771e-22
MRPL19	0.487526	4.5242e-24	1.20446e-22
INVS	0.535071	4.6092e-24	1.22519e-22
SERINC1	0.791447	4.80625e-24	1.27561e-22
ARHGEF28	0.700891	4.91775e-24	1.3032e-22
ITPRID2	0.709115	4.969e-24	1.31477e-22
VPS35L	0.482765	5.20055e-24	1.37393e-22
KBTBD4	0.539525	5.32137e-24	1.4037e-22
PHOSPHO2	0.590877	5.43679e-24	1.43196e-22
IL17RD	0.892703	5.8601e-24	1.54111e-22
STARD7	0.473336	6.14381e-24	1.61326e-22
CHAMP1	0.625828	6.28255e-24	1.64719e-22
HMGCL	0.488306	6.75071e-24	1.76725e-22
DAB2	0.828606	7.32239e-24	1.91401e-22
SLC10A2	1.71629	7.48998e-24	1.95486e-22
FASTKD2	0.495736	7.58745e-24	1.97731e-22
TADA2B	0.430119	7.72746e-24	2.01077e-22
COPS4	0.581864	7.96867e-24	2.07042e-22
DNAJA2	0.427106	8.13851e-24	2.11137e-22
NCKAP1	0.620554	8.21683e-24	2.12849e-22
AGPAT5	0.660888	8.25793e-24	2.13594e-22
DARS2	0.554308	8.47939e-24	2.18994e-22
TMBIM6	0.539311	8.57115e-24	2.21033e-22
USP2	1.14774	8.66381e-24	2.2309e-22
STK3	0.43242	8.8738e-24	2.28002e-22
METTL15	0.420464	8.88095e-24	2.28002e-22
ABCG1	0.643724	8.9457e-24	2.29323e-22
CLYBL	0.51217	9.0768e-24	2.32339e-22
ASXL2	0.677388	9.16037e-24	2.34132e-22
KLHL8	0.515004	9.28728e-24	2.37025e-22
SLC26A1	0.690632	9.39137e-24	2.39327e-22
VEPH1	0.819015	9.80945e-24	2.49614e-22
DHX29	0.547556	9.96381e-24	2.53169e-22
PSEN1	0.508957	1.03039e-23	2.61425e-22
LIN7C	0.504827	1.07037e-23	2.7117e-22
AKR7A2	0.710766	1.07267e-23	2.71355e-22
PCBD2	0.453209	1.08262e-23	2.73471e-22
SPIN1	0.581683	1.09281e-23	2.75628e-22
GTF2I	0.68155	1.09435e-23	2.75628e-22
SH3BGRL2	0.786285	1.11183e-23	2.79625e-22
PRMT5	0.733103	1.15011e-23	2.88832e-22
MIPEP	0.563793	1.18941e-23	2.98266e-22
NUBP1	0.50509	1.21353e-23	3.03875e-22
GIPC2	1.23973	1.23715e-23	3.09342e-22
ZC3H14	0.488607	1.2416e-23	3.09981e-22
LRRC58	0.615979	1.2433e-23	3.09981e-22
DDB1	0.495558	1.32138e-23	3.28975e-22
PEX1	0.564344	1.33134e-23	3.30978e-22
MTREX	0.630867	1.34352e-23	3.33524e-22
PDSS2	0.574576	1.3666e-23	3.38767e-22
ALAD	0.564398	1.37563e-23	3.40517e-22
AFF4	0.73726	1.37774e-23	3.40553e-22
WWC2	0.749239	1.43011e-23	3.52993e-22
MYO5B	0.816741	1.43374e-23	3.53383e-22
PCGF5	0.618814	1.4763e-23	3.63356e-22
SLC44A1	0.604951	1.56902e-23	3.85627e-22
NLRP6	0.978477	1.60956e-23	3.95027e-22
TLN2	0.845523	1.62182e-23	3.97474e-22
PKLR	1.5062	1.65375e-23	4.04724e-22
BTBD1	0.547578	1.6979e-23	4.14941e-22
S100A11	-0.606939	1.70436e-23	4.15932e-22
ITCH	0.549758	1.74878e-23	4.2617e-22
PNPLA8	0.585157	1.79232e-23	4.36164e-22
TUB	1.02046	1.84182e-23	4.47581e-22
SYNE2	0.736711	1.8566e-23	4.50539e-22
LARP1B	0.461549	1.88033e-23	4.55656e-22
IGF1R	0.773972	1.90329e-23	4.60574e-22
UBR1	0.623382	1.93927e-23	4.68626e-22
ADH6	1.0051	2.00097e-23	4.82859e-22
COBL	0.779981	2.05256e-23	4.94619e-22
WDR11	0.565291	2.06642e-23	4.97265e-22
DENND1A	0.539643	2.08143e-23	5.0018e-22
YTHDF3	0.572281	2.36222e-23	5.66868e-22
FEM1B	0.546155	2.39446e-23	5.73807e-22
FAM126B	0.500817	2.39912e-23	5.74126e-22
KIF3B	0.591052	2.41011e-23	5.7596e-22
PANK3	0.635539	2.46869e-23	5.89143e-22
CCNG1	0.804549	2.50938e-23	5.98029e-22
SLC22A11	1.64211	2.60851e-23	6.20797e-22
CEP104	0.497489	2.63275e-23	6.25703e-22
EPS8	0.715801	2.72921e-23	6.47739e-22
CPNE3	0.634083	2.85983e-23	6.77808e-22
GOLGA7	0.709808	2.95166e-23	6.98614e-22
BRAF	0.475846	2.97429e-23	7.03007e-22
ISCA2	0.46803	3.06136e-23	7.22598e-22
ATP6V1B2	0.576459	3.13144e-23	7.3813e-22
NBR1	0.62983	3.32887e-23	7.83601e-22
CHMP5	0.578345	3.40741e-23	8.00996e-22
PJA2	0.723174	3.4183e-23	8.02464e-22
BTD	0.470749	3.52683e-23	8.26819e-22
SMCR8	0.741427	3.57179e-23	8.36224e-22
DNAL1	0.504497	3.57919e-23	8.36822e-22
SNX19	0.523055	3.76355e-23	8.78738e-22
HBP1	0.74349	3.86711e-23	9.01699e-22
PYROXD1	0.512992	3.88193e-23	9.03935e-22
PURA	0.670904	3.96652e-23	9.2239e-22
CDC42BPB	0.831414	4.13491e-23	9.60255e-22
FAM168B	0.632314	4.32212e-23	1.00238e-21
ZNF776	0.554093	4.36109e-23	1.01007e-21
SWT1	0.575511	4.38166e-23	1.01347e-21
ABCB7	0.502799	4.41481e-23	1.01977e-21
VPS13D	0.62498	4.42671e-23	1.02116e-21
TOGARAM1	0.571425	4.53174e-23	1.04399e-21
WDR20	0.469852	4.5497e-23	1.04673e-21
TRIM23	0.611713	4.56968e-23	1.04993e-21
PRUNE2	1.22518	4.58627e-23	1.05234e-21
MKLN1	0.648424	4.6742e-23	1.07019e-21
SEPSECS	0.613945	4.67641e-23	1.07019e-21
RNF20	0.63963	4.84154e-23	1.10651e-21
SEC23B	0.684374	4.88772e-23	1.11559e-21
MAST4	0.715965	5.19823e-23	1.18489e-21
RANBP6	0.547867	5.20744e-23	1.18543e-21
ZMPSTE24	0.537227	5.24807e-23	1.19311e-21
PINK1	0.718738	5.3577e-23	1.21643e-21
STXBP3	0.469996	5.49308e-23	1.24553e-21
FNIP1	0.551299	5.59167e-23	1.26622e-21
ILDR2	0.81133	5.89846e-23	1.33395e-21
GOSR1	0.493115	6.05785e-23	1.3682e-21
MAPK8IP1	0.78582	6.17862e-23	1.39224e-21
TMEM33	0.516586	6.18038e-23	1.39224e-21
SH3D19	0.659521	6.37409e-23	1.434e-21
CTDSPL	0.647672	6.61878e-23	1.48712e-21
MAPK8	0.492725	6.6951e-23	1.50231e-21
EVC	0.976687	6.97761e-23	1.56367e-21
FH	0.451784	7.06421e-23	1.58103e-21
ZFAND6	0.468311	7.13605e-23	1.59504e-21
MYEF2	0.58259	7.46038e-23	1.66538e-21
GLYATL1	1.44592	7.54351e-23	1.68176e-21
ZNF684	0.494356	7.71884e-23	1.71863e-21
RBM18	0.527968	7.89967e-23	1.75664e-21
TTC7B	0.467595	8.30397e-23	1.84417e-21
ZNF658	0.416028	8.31615e-23	1.8445e-21
PMPCB	0.473758	8.92757e-23	1.97757e-21
GIN1	0.460103	8.98864e-23	1.98855e-21
ORC4	0.519138	9.00738e-23	1.99015e-21
MPP6	0.816247	9.19592e-23	2.029e-21
CLTC	0.614067	9.20674e-23	2.029e-21
ZFP91	0.601898	9.34247e-23	2.0563e-21
HSPD1	0.553474	9.47654e-23	2.08315e-21
ARL1	0.50508	9.52365e-23	2.09085e-21
MERTK	0.730573	9.62542e-23	2.10811e-21
SAV1	0.636433	9.63437e-23	2.10811e-21
DNAJB14	0.547045	9.63889e-23	2.10811e-21
NCOA7	0.831049	9.80834e-23	2.1413e-21
ATP10D	0.68836	9.81542e-23	2.1413e-21
NEDD4L	0.660132	1.00483e-22	2.18933e-21
WDR17	0.644503	1.00836e-22	2.19427e-21
CS	0.460675	1.03419e-22	2.24763e-21
WDR7	0.53163	1.03572e-22	2.24781e-21
SHLD2	0.590243	1.03687e-22	2.24781e-21
ZHX1	0.611756	1.04362e-22	2.2568e-21
DECR1	0.389272	1.04363e-22	2.2568e-21
RNF38	0.665514	1.04642e-22	2.26001e-21
HSDL1	0.450436	1.05029e-22	2.26553e-21
MSI2	0.565366	1.07073e-22	2.30674e-21
ISCA1	0.492865	1.07788e-22	2.31925e-21
MICAL3	0.707411	1.08239e-22	2.32607e-21
ALDH4A1	1.07991	1.08984e-22	2.33916e-21
MGAM	1.52311	1.0955e-22	2.34839e-21
SLC2A2	1.53498	1.10121e-22	2.35771e-21
PIGV	0.483712	1.1337e-22	2.42426e-21
DNAAF2	0.473269	1.15212e-22	2.4606e-21
DHX15	0.550669	1.18099e-22	2.51916e-21
PRKAR1A	0.593334	1.19088e-22	2.53712e-21
OSBPL8	0.705722	1.20107e-22	2.55567e-21
UBE3A	0.490759	1.21052e-22	2.57262e-21
USP30	0.427925	1.21359e-22	2.57597e-21
SLC25A42	0.719817	1.28053e-22	2.71473e-21
DTD2	0.491761	1.29966e-22	2.75191e-21
ECPAS	0.526026	1.30856e-22	2.76736e-21
IDI1	0.553553	1.32104e-22	2.79034e-21
GDA	1.3904	1.3857e-22	2.92335e-21
ARMCX3	0.561638	1.40995e-22	2.97086e-21
SCFD1	0.390197	1.41969e-22	2.98774e-21
SPATA18	0.974747	1.4287e-22	3.00306e-21
FBXW2	0.540646	1.43386e-22	3.01024e-21
PLPBP	0.542826	1.44325e-22	3.02627e-21
TOB2	0.621731	1.47231e-22	3.08346e-21
GRSF1	0.484961	1.48205e-22	3.1001e-21
SC5D	0.648606	1.52706e-22	3.1904e-21
IBTK	0.588846	1.54747e-22	3.22913e-21
ADNP2	0.551069	1.57093e-22	3.27107e-21
APPL2	0.576012	1.57257e-22	3.27107e-21
NAA50	0.584057	1.57325e-22	3.27107e-21
CBWD2	0.383952	1.63151e-22	3.38813e-21
TIMM21	0.431043	1.66496e-22	3.45344e-21
NBEAL1	0.698355	1.74945e-22	3.62434e-21
PGRMC1	0.650784	1.76936e-22	3.6612e-21
POLK	0.595776	1.7897e-22	3.69885e-21
TSTD2	0.596647	1.79496e-22	3.70529e-21
STX12	0.538218	1.81006e-22	3.73201e-21
SIRT5	0.441657	1.82463e-22	3.75757e-21
TTC19	0.478713	1.93228e-22	3.97452e-21
TRHDE	1.03987	1.96482e-22	4.03665e-21
TCTA	0.5108	1.98524e-22	4.07374e-21
ACSM2B	1.59053	1.99197e-22	4.08272e-21
ARPP19	0.505998	2.03708e-22	4.17022e-21
UHRF1BP1L	0.60981	2.08393e-22	4.26108e-21
NLN	0.562729	2.09241e-22	4.27335e-21
SYCE1L	-0.849014	2.12353e-22	4.3318e-21
SLK	0.698851	2.18756e-22	4.45716e-21
KIDINS220	0.643811	2.25122e-22	4.58145e-21
COX15	0.448813	2.29473e-22	4.66451e-21
COQ7	0.398311	2.3013e-22	4.67236e-21
EXD2	0.524659	2.30666e-22	4.67776e-21
FUBP3	0.521414	2.33783e-22	4.73541e-21
ACE2	1.24534	2.44715e-22	4.95103e-21
RMND5A	0.626208	2.49096e-22	5.03378e-21
GAPVD1	0.507845	2.65649e-22	5.36201e-21
RAVER2	0.650704	2.7181e-22	5.47998e-21
ZXDA	0.593221	2.88844e-22	5.81661e-21
SPTLC1	0.528648	3.07568e-22	6.18645e-21
COG6	0.529902	3.08398e-22	6.19593e-21
KLF11	0.768696	3.08787e-22	6.19655e-21
SH3RF1	0.591678	3.09158e-22	6.19678e-21
RNF19B	0.723463	3.18568e-22	6.37801e-21
APC	0.642768	3.22432e-22	6.44789e-21
TRMT61B	0.604718	3.36291e-22	6.71726e-21
SLC35F5	0.572451	3.43718e-22	6.85769e-21
HNF1A	0.924961	3.48982e-22	6.95468e-21
TOX4	0.563879	3.53924e-22	7.04505e-21
KLHDC7A	0.983747	3.57575e-22	7.10954e-21
APIP	0.417178	3.60743e-22	7.16427e-21
RCAN2	1.13715	3.70665e-22	7.35286e-21
TAB3	0.49962	3.74815e-22	7.42293e-21
GTF3C4	0.606743	3.75056e-22	7.42293e-21
MRPL35	0.401318	3.88653e-22	7.68323e-21
PDP2	0.468291	3.99582e-22	7.89026e-21
TPRG1L	0.522408	4.14074e-22	8.1671e-21
EIF2S1	0.552013	4.16697e-22	8.20945e-21
ATP6V0A1	0.535497	4.2287e-22	8.32158e-21
FPGT	0.518661	4.27678e-22	8.40661e-21
RNF170	0.515483	4.31133e-22	8.4649e-21
DNAJC25	0.420327	4.37572e-22	8.58158e-21
NARS1	0.458429	4.38831e-22	8.59652e-21
MDH1	0.469021	4.50041e-22	8.80612e-21
SPTLC2	0.612103	4.55118e-22	8.89539e-21
ZNF24	0.57278	4.64778e-22	9.07395e-21
G3BP2	0.626634	4.65463e-22	9.07705e-21
TRIM10	0.852319	4.81733e-22	9.38375e-21
CD164	0.563103	4.94287e-22	9.61745e-21
VEZF1	0.612358	5.15712e-22	1.0023e-20
PDZK1	1.31058	5.41355e-22	1.05096e-20
CD46	0.597925	5.63154e-22	1.09205e-20
METTL24	0.793963	5.68727e-22	1.10162e-20
DNAJB9	0.750256	5.69637e-22	1.10215e-20
VPS35	0.520448	5.82018e-22	1.12484e-20
C6orf120	0.6359	5.85743e-22	1.13078e-20
AR	0.897218	6.1963e-22	1.19412e-20
CDC40	0.631404	6.19935e-22	1.19412e-20
SPRYD4	0.345392	6.24764e-22	1.20208e-20
BDH2	0.601742	6.37355e-22	1.22494e-20
LRRC40	0.595407	6.44365e-22	1.23704e-20
SLC16A9	1.57574	6.66546e-22	1.2782e-20
RNF14	0.497122	6.68047e-22	1.27846e-20
RORA	0.674228	6.6816e-22	1.27846e-20
MMGT1	0.685227	6.69106e-22	1.27885e-20
TAX1BP1	0.476499	6.75351e-22	1.28936e-20
UGT1A6	1.26601	6.76875e-22	1.29084e-20
GOLGA4	0.623193	6.81655e-22	1.29853e-20
COX11	0.474121	6.87341e-22	1.30792e-20
UTP4	0.553337	7.18254e-22	1.36524e-20
MRPL49	0.551136	7.41215e-22	1.40733e-20
MAT2A	0.764903	7.7823e-22	1.47599e-20
KLHL11	0.537492	7.97463e-22	1.51081e-20
RPE	0.501414	8.18149e-22	1.5483e-20
CDC42SE2	0.615345	8.22622e-22	1.55506e-20
DENND5B	0.593434	8.39117e-22	1.58451e-20
PLEKHA1	0.643385	8.40379e-22	1.58516e-20
MANEA	0.741851	8.42506e-22	1.58744e-20
NEK1	0.516913	8.59455e-22	1.61761e-20
SLC35A3	0.459972	8.85682e-22	1.66516e-20
TRUB1	0.602309	8.94432e-22	1.67978e-20
SAMM50	0.408765	9.0632e-22	1.70026e-20
BCL2	0.819392	9.35812e-22	1.75368e-20
FGD4	0.604189	9.42371e-22	1.76406e-20
NR3C2	0.84591	9.49893e-22	1.77622e-20
TM9SF2	0.59382	9.68133e-22	1.80837e-20
JAK1	0.645192	9.81661e-22	1.83166e-20
SLC7A9	1.19058	1.0154e-21	1.89256e-20
PATL1	0.523594	1.01967e-21	1.89847e-20
NCBP1	0.506126	1.0601e-21	1.97163e-20
C19orf12	0.371101	1.08715e-21	2.01976e-20
DNAJC27	0.497201	1.09004e-21	2.02295e-20
MCUR1	0.421151	1.09749e-21	2.0346e-20
ANXA7	0.433989	1.10698e-21	2.04999e-20
IL6R	0.751046	1.13641e-21	2.10224e-20
RAP1GAP	1.00952	1.15333e-21	2.13126e-20
EPG5	0.555367	1.20128e-21	2.21749e-20
ZDHHC21	0.518115	1.22675e-21	2.26085e-20
ATP11B	0.655967	1.22738e-21	2.26085e-20
SNX1	0.450371	1.24435e-21	2.28966e-20
GOLIM4	0.623944	1.25017e-21	2.29564e-20
NT5DC1	0.513591	1.25026e-21	2.29564e-20
PDP1	0.580395	1.26691e-21	2.32375e-20
PRPSAP2	0.462657	1.28476e-21	2.35398e-20
C1orf50	0.380253	1.2964e-21	2.37279e-20
SLC25A46	0.525264	1.30752e-21	2.39062e-20
DIP2B	0.586275	1.31721e-21	2.40578e-20
ANKRD40	0.641859	1.32161e-21	2.41128e-20
RNF11	0.567378	1.33476e-21	2.4327e-20
ANKRD17	0.58053	1.35514e-21	2.46723e-20
AKAP1	0.502788	1.35992e-21	2.47334e-20
RIDA	0.79983	1.39449e-21	2.53354e-20
STAG1	0.729459	1.51529e-21	2.75012e-20
SEC24C	0.750419	1.54372e-21	2.79879e-20
HECTD1	0.629898	1.56202e-21	2.82899e-20
API5	0.48064	1.62209e-21	2.9347e-20
STX7	0.510011	1.63729e-21	2.95912e-20
SGCB	0.74635	1.66431e-21	3.00354e-20
DHRS4	0.559942	1.66535e-21	3.00354e-20
TRAF6	0.489043	1.68331e-21	3.03277e-20
SMG8	0.689503	1.74101e-21	3.13345e-20
SRFBP1	0.592034	1.76824e-21	3.17915e-20
DMRTA1	0.762693	1.81783e-21	3.2649e-20
LARGE2	1.09855	1.83077e-21	3.28474e-20
AP3B1	0.514354	1.88377e-21	3.37633e-20
PMS2	0.525121	1.91307e-21	3.42528e-20
EXOC6	0.516987	1.94279e-21	3.4749e-20
ANKIB1	0.657746	1.94903e-21	3.48245e-20
DHFR2	0.533983	1.98479e-21	3.54269e-20
PPP1R15B	0.697385	2.06093e-21	3.67479e-20
BRMS1L	0.558469	2.08416e-21	3.71237e-20
RAB18	0.497385	2.12915e-21	3.78862e-20
TRUB2	0.39712	2.19864e-21	3.90824e-20
ATP2C1	0.562179	2.22023e-21	3.94257e-20
CRYM	0.999947	2.27527e-21	4.03615e-20
CHDH	0.920224	2.31273e-21	4.09605e-20
RBL2	0.681113	2.31378e-21	4.09605e-20
DNAJA3	0.41269	2.36681e-21	4.18565e-20
FCHO2	0.631768	2.37378e-21	4.19367e-20
PI4KA	0.560327	2.38582e-21	4.21064e-20
SLC49A4	0.532039	2.40611e-21	4.24213e-20
PEX7	0.490048	2.4435e-21	4.30364e-20
CREBRF	0.53888	2.44866e-21	4.30835e-20
PIK3CA	0.574511	2.4975e-21	4.3898e-20
TACC1	0.784445	2.52736e-21	4.43777e-20
DPP8	0.512391	2.54572e-21	4.46549e-20
SLC12A6	0.644362	2.55894e-21	4.48411e-20
UMAD1	0.546844	2.58866e-21	4.5316e-20
TMX2	0.435343	2.60277e-21	4.55169e-20
ZNF367	0.647081	2.61561e-21	4.56951e-20
TNFRSF18	-0.693893	2.63226e-21	4.59396e-20
GOLGA5	0.519194	2.64204e-21	4.60637e-20
SCRN3	0.532512	2.64658e-21	4.60964e-20
SNN	0.53223	2.71292e-21	4.72042e-20
BAG5	0.54694	2.71891e-21	4.72608e-20
CES2	0.785817	2.77678e-21	4.82183e-20
DCTN1	0.648468	2.78193e-21	4.82592e-20
CRADD	0.531006	2.8044e-21	4.86001e-20
CNPPD1	0.527668	2.83358e-21	4.90567e-20
TMCC3	0.843359	2.88027e-21	4.98152e-20
NUP58	0.562799	2.91486e-21	5.03629e-20
GCLM	0.639028	2.92656e-21	5.05146e-20
IMPACT	0.558807	2.98472e-21	5.14671e-20
CRB3	0.793927	3.04005e-21	5.23689e-20
MTFMT	0.361663	3.07559e-21	5.29283e-20
NMD3	0.558553	3.11833e-21	5.36104e-20
TOMM70	0.563657	3.18212e-21	5.46527e-20
FARP2	0.496128	3.19942e-21	5.48953e-20
PEPD	0.605854	3.21429e-21	5.50958e-20
DIRAS2	1.17877	3.25903e-21	5.58073e-20
PKN2	0.551527	3.28754e-21	5.62398e-20
LARP4	0.530125	3.44609e-21	5.88936e-20
CLIC3	-0.807681	3.45429e-21	5.89755e-20
TMED7	0.591309	3.5051e-21	5.97839e-20
ABCB10	0.594293	3.58509e-21	6.10879e-20
POLR2B	0.585622	3.58976e-21	6.11073e-20
MARCHF5	0.481217	3.71153e-21	6.3118e-20
KRAS	0.527672	3.71621e-21	6.31354e-20
TNFRSF21	0.910318	3.84076e-21	6.51873e-20
GPRASP2	0.731232	3.88847e-21	6.59323e-20
COPB1	0.485017	3.89536e-21	6.59843e-20
SPX	1.25274	3.92404e-21	6.64051e-20
RRN3	0.451144	3.94387e-21	6.66754e-20
GLCE	0.626475	3.96651e-21	6.69925e-20
IMPA1	0.451085	4.01246e-21	6.77024e-20
USP33	0.468454	4.05595e-21	6.83695e-20
PRPF18	0.436194	4.06389e-21	6.84366e-20
CGRRF1	0.48372	4.08567e-21	6.87363e-20
MSH3	0.527017	4.13462e-21	6.94922e-20
ESRRG	0.88089	4.14841e-21	6.96562e-20
USP37	0.649525	4.33773e-21	7.27644e-20
CD2AP	0.627735	4.39946e-21	7.37283e-20
SLC5A1	1.84809	4.40837e-21	7.3806e-20
FAM91A1	0.544903	4.41807e-21	7.38968e-20
SHMT1	0.833184	4.4852e-21	7.49471e-20
ZBTB5	0.528531	4.52307e-21	7.55069e-20
ARHGAP35	0.606137	4.54094e-21	7.57321e-20
USP32	0.486091	4.6067e-21	7.67546e-20
LRRC19	1.2761	4.64083e-21	7.72489e-20
THAP5	0.535866	4.70537e-21	7.82477e-20
BTBD7	0.5696	4.81815e-21	8.00461e-20
AKAP9	0.643507	4.82486e-21	8.00806e-20
YLPM1	0.627388	4.84288e-21	8.03025e-20
PRRC2B	0.77406	5.02747e-21	8.32834e-20
TMSB10	-0.632617	5.0846e-21	8.41492e-20
TTC38	0.616034	5.17627e-21	8.55843e-20
ZNF148	0.594911	5.18175e-21	8.55931e-20
PDHA1	0.433133	5.19677e-21	8.57591e-20
NAPEPLD	0.577409	5.27825e-21	8.70205e-20
USP10	0.469295	5.32983e-21	8.77872e-20
SPART	0.617637	5.73181e-21	9.43183e-20
PDK4	1.55761	5.78543e-21	9.51101e-20
TMEM106B	0.601	5.82289e-21	9.56349e-20
ZFYVE1	0.506993	5.85785e-21	9.61177e-20
PIK3C3	0.505193	5.87801e-21	9.6357e-20
KLHL24	0.54325	5.9457e-21	9.72993e-20
ASB8	0.393151	5.94676e-21	9.72993e-20
TRMT1L	0.563707	6.014e-21	9.83064e-20
SMC1A	0.612406	6.22206e-21	1.01611e-19
LMBR1	0.539149	6.38135e-21	1.04114e-19
DDX1	0.439802	6.51858e-21	1.06253e-19
TPP1	0.519649	6.53107e-21	1.06356e-19
MFN1	0.485451	6.53963e-21	1.06395e-19
TIMM10B	0.457684	6.55869e-21	1.06543e-19
PLA2G12A	0.506291	6.56103e-21	1.06543e-19
MFAP3L	0.843547	6.58955e-21	1.06905e-19
SLC9A3R1	0.637361	6.76719e-21	1.09684e-19
SLC5A8	1.89129	6.89454e-21	1.1162e-19
ANKFY1	0.612925	6.89955e-21	1.1162e-19
NUDT9	0.409311	6.97203e-21	1.12593e-19
RPRD1B	0.479746	6.97269e-21	1.12593e-19
RNF111	0.540711	7.00064e-21	1.12939e-19
FASTKD1	0.441735	7.49769e-21	1.20844e-19
PLRG1	0.419343	7.66685e-21	1.23456e-19
PKHD1	1.16392	7.70558e-21	1.23858e-19
PHLDB2	0.677905	7.7062e-21	1.23858e-19
TMEM170B	0.540818	7.76168e-21	1.24634e-19
C16orf72	0.49466	7.92358e-21	1.27116e-19
RMDN1	0.417596	7.97104e-21	1.27758e-19
EIF3L	0.826369	7.98136e-21	1.27805e-19
COQ9	0.502946	8.15089e-21	1.30399e-19
LUZP1	0.627735	8.17396e-21	1.30647e-19
SLC4A4	1.09407	8.21478e-21	1.31178e-19
EIF3A	0.691367	8.41341e-21	1.34226e-19
CEBPZ	0.788324	8.53226e-21	1.35997e-19
PCCB	0.561464	8.66924e-21	1.38053e-19
SHPRH	0.524541	8.74964e-21	1.39205e-19
SCAMP1	0.587755	8.885e-21	1.41228e-19
CDC37L1	0.492747	9.25413e-21	1.4696e-19
AHCYL1	0.472842	9.27057e-21	1.47086e-19
PRDM4	0.478732	9.50799e-21	1.50701e-19
C4orf48	-0.833254	9.51582e-21	1.50701e-19
ATP7A	0.569273	9.559e-21	1.51246e-19
HLTF	0.734238	9.6979e-21	1.53303e-19
APPL1	0.595995	1.01568e-20	1.6041e-19
DLG1	0.479437	1.01951e-20	1.60869e-19
GSK3B	0.477217	1.03191e-20	1.62676e-19
RORC	0.826508	1.08177e-20	1.70381e-19
MAPK1IP1L	0.490679	1.16814e-20	1.83817e-19
KLF9	0.819677	1.19412e-20	1.87734e-19
MPP7	0.675845	1.20235e-20	1.88856e-19
VPS36	0.483727	1.2159e-20	1.90811e-19
CPEB3	0.474884	1.24459e-20	1.95136e-19
ADCY5	1.07885	1.27056e-20	1.99028e-19
CHMP2B	0.508607	1.29159e-20	2.02138e-19
ZBTB21	0.632872	1.31631e-20	2.05821e-19
ITSN2	0.529864	1.32657e-20	2.07238e-19
PNRC2	0.471901	1.33963e-20	2.09089e-19
PPFIBP2	0.683778	1.34503e-20	2.09742e-19
MRS2	0.451428	1.35262e-20	2.10736e-19
CLASP2	0.503573	1.35625e-20	2.1111e-19
CEP20	0.503131	1.36304e-20	2.11977e-19
SGMS1	0.557256	1.38679e-20	2.15477e-19
CCNDBP1	0.496433	1.40647e-20	2.18251e-19
HCFC2	0.519469	1.40718e-20	2.18251e-19
KPNA6	0.544282	1.41315e-20	2.18981e-19
CLIC4	0.855391	1.41622e-20	2.1926e-19
DIAPH1	0.595296	1.43938e-20	2.22647e-19
PKP2	0.751338	1.47199e-20	2.27487e-19
RNF121	0.476137	1.48331e-20	2.29032e-19
WBP4	0.435432	1.50406e-20	2.32028e-19
TXNDC16	0.711805	1.54628e-20	2.38328e-19
NADK2	0.487662	1.55638e-20	2.39671e-19
YME1L1	0.569923	1.57751e-20	2.4271e-19
ALDH1B1	0.795173	1.58341e-20	2.43186e-19
MOB1B	0.653327	1.58343e-20	2.43186e-19
GLS	0.595483	1.58974e-20	2.43938e-19
KANSL1L	0.662542	1.59921e-20	2.45174e-19
ESRRA	0.528524	1.61812e-20	2.47853e-19
ZBTB6	0.573937	1.63116e-20	2.4963e-19
GSPT1	0.499785	1.68779e-20	2.58068e-19
NIPA2	0.589402	1.69529e-20	2.58985e-19
BRPF3	0.626259	1.75062e-20	2.67202e-19
CAPZA2	0.553026	1.77872e-20	2.7125e-19
POLR2C	0.470657	1.83524e-20	2.79623e-19
PRPF4	0.489788	1.85468e-20	2.82337e-19
UBR7	0.479112	1.89358e-20	2.88004e-19
C17orf75	0.401145	1.9138e-20	2.90824e-19
ERCC4	0.457938	1.93192e-20	2.93319e-19
TNIK	0.621904	1.93913e-20	2.94155e-19
ZW10	0.497883	1.94708e-20	2.95103e-19
ACOT1	0.74394	1.95742e-20	2.96409e-19
SNX27	0.469157	1.98944e-20	3.00995e-19
KAT5	0.477763	2.02467e-20	3.06056e-19
PPFIA1	0.401266	2.02736e-20	3.06196e-19
GUF1	0.463272	2.03375e-20	3.06892e-19
EYA3	0.542958	2.03923e-20	3.07451e-19
ARFGEF1	0.555538	2.0726e-20	3.1221e-19
USP38	0.572799	2.08827e-20	3.14296e-19
SETX	0.596769	2.11711e-20	3.18358e-19
GBA2	0.531809	2.20518e-20	3.31314e-19
STRN3	0.511939	2.22587e-20	3.34132e-19
KIAA1191	0.501137	2.26251e-20	3.39337e-19
THAP6	0.40397	2.28167e-20	3.41914e-19
INSL3	-0.503454	2.40075e-20	3.59446e-19
AKR1C1	0.984938	2.40747e-20	3.60141e-19
UEVLD	0.50764	2.44724e-20	3.65773e-19
KCTD9	0.560476	2.45342e-20	3.66381e-19
RBBP5	0.45696	2.49351e-20	3.72045e-19
NEMF	0.546123	2.52714e-20	3.76738e-19
RC3H2	0.625508	2.53951e-20	3.78255e-19
ZNF782	0.407008	2.5582e-20	3.80712e-19
KCTD18	0.49159	2.56309e-20	3.81111e-19
RSRC1	0.495811	2.63905e-20	3.92068e-19
SMU1	0.453428	2.70811e-20	4.01983e-19
TYW3	0.50297	2.71118e-20	4.02092e-19
ATP11A	1.00836	2.84578e-20	4.21694e-19
ERCC6L2	0.461028	2.99103e-20	4.42837e-19
CCSER1	0.359467	3.10564e-20	4.59412e-19
SENP2	0.439496	3.16552e-20	4.67869e-19
DYNC2H1	0.633065	3.17104e-20	4.68285e-19
PAPOLA	0.46824	3.17589e-20	4.68599e-19
ABLIM1	0.693466	3.26372e-20	4.81148e-19
DHX9	0.56804	3.28226e-20	4.83469e-19
RAB17	0.801294	3.29011e-20	4.84212e-19
ZNF181	0.4512	3.29613e-20	4.84338e-19
LEPROTL1	0.581383	3.29657e-20	4.84338e-19
C2orf69	0.496137	3.32074e-20	4.87475e-19
PLCL1	0.790643	3.4696e-20	5.08895e-19
KLF15	1.07063	3.48651e-20	5.10941e-19
ZNF654	0.580419	3.49208e-20	5.11323e-19
ATXN7L3B	0.467833	3.53522e-20	5.17202e-19
XPR1	0.597923	3.61089e-20	5.27826e-19
RFC1	0.572624	3.64892e-20	5.32934e-19
NDUFA5	0.423596	3.86389e-20	5.63854e-19
ZNF669	0.50107	3.93301e-20	5.73456e-19
CDON	0.871987	4.07817e-20	5.9412e-19
TRAP1	0.569605	4.13842e-20	6.02389e-19
KIAA1671	0.669965	4.17831e-20	6.07684e-19
PLAA	0.437035	4.26195e-20	6.19327e-19
RAG1	0.474971	4.36203e-20	6.33338e-19
MTPAP	0.377668	4.40541e-20	6.39098e-19
VPS50	0.42399	4.5047e-20	6.52954e-19
TENT4B	0.467231	4.50906e-20	6.53038e-19
KL	1.25779	4.5822e-20	6.63076e-19
GATB	0.343546	4.65495e-20	6.73039e-19
GNAQ	0.491205	4.67956e-20	6.76032e-19
HNRNPH2	0.447718	4.70065e-20	6.78511e-19
ARCN1	0.501111	4.71083e-20	6.79414e-19
HHAT	0.587868	4.72736e-20	6.81229e-19
TANGO6	0.493613	4.85284e-20	6.98728e-19
SLC25A51	0.387546	4.88332e-20	7.02531e-19
CFL2	0.60474	4.90811e-20	7.05511e-19
PCK1	1.83009	5.01132e-20	7.19747e-19
WWC1	0.725761	5.0226e-20	7.20769e-19
EDA	0.612503	5.04534e-20	7.2343e-19
ACSL3	0.542403	5.1391e-20	7.36264e-19
CEACAM1	0.800628	5.23609e-20	7.4913e-19
VPS4B	0.560272	5.23758e-20	7.4913e-19
WDR12	0.435317	5.26796e-20	7.52852e-19
TEAD1	0.622061	5.3357e-20	7.61903e-19
RASEF	0.76591	5.41808e-20	7.73027e-19
CHURC1	0.639704	5.43521e-20	7.74831e-19
GPRIN3	0.6825	5.50325e-20	7.83884e-19
SLC30A4	0.460018	5.52605e-20	7.86483e-19
MME	1.20619	5.5393e-20	7.87721e-19
RBM12	0.523286	5.57185e-20	7.91698e-19
LMBRD2	0.636279	5.60277e-20	7.95437e-19
C1QTNF1	-0.941476	5.70268e-20	8.08957e-19
WLS	0.856205	5.71779e-20	8.10435e-19
IARS1	0.56893	5.75398e-20	8.14895e-19
NDFIP1	0.459542	5.77944e-20	8.17831e-19
HMGCR	0.529884	6.00997e-20	8.49757e-19
KAZN	0.569966	6.14681e-20	8.68394e-19
MED13	0.588165	6.29181e-20	8.88153e-19
SUSD6	0.546009	6.32167e-20	8.91639e-19
NFE2L1	0.519973	6.45197e-20	9.09275e-19
LPIN2	0.520999	6.53394e-20	9.20077e-19
METAP1	0.452537	6.63328e-20	9.33305e-19
ACADS	0.562097	6.74842e-20	9.48733e-19
TXNRD3	0.417492	6.78738e-20	9.53434e-19
EHBP1	0.722433	6.82167e-20	9.57472e-19
ENOPH1	0.392877	6.83648e-20	9.58771e-19
ZCCHC14	0.559711	6.84982e-20	9.59864e-19
THAP9	0.424549	6.85819e-20	9.60258e-19
KHK	1.27956	6.88592e-20	9.63359e-19
MARCHF8	0.555644	6.8943e-20	9.63751e-19
UGT1A9	1.76116	7.0316e-20	9.8215e-19
COMMD10	0.496401	7.56051e-20	1.05517e-18
ARFIP1	0.431022	7.5892e-20	1.05832e-18
ALS2	0.470416	7.59652e-20	1.05849e-18
KLHL15	0.51414	7.67217e-20	1.06817e-18
ABCG2	0.950431	7.68165e-20	1.06863e-18
ZMYND11	0.569083	7.7268e-20	1.07404e-18
SORL1	0.880157	7.77378e-20	1.07971e-18
ARID4A	0.592196	7.7814e-20	1.0799e-18
SLC22A23	0.57111	7.81712e-20	1.08398e-18
GNPDA1	0.477656	7.95231e-20	1.10184e-18
SORBS2	0.767925	8.00834e-20	1.10872e-18
PCK2	0.629872	8.32632e-20	1.15182e-18
KSR1	0.904221	8.33753e-20	1.15245e-18
HNRNPK	0.428739	8.42141e-20	1.16311e-18
CFAP97	0.574786	8.44005e-20	1.16475e-18
TRMT5	0.467641	8.76174e-20	1.20818e-18
PRKCZ	0.471794	8.77891e-20	1.20959e-18
TSG101	0.388623	8.81893e-20	1.21413e-18
C5orf51	0.450933	8.93761e-20	1.22904e-18
LRRK2	1.01455	8.94143e-20	1.22904e-18
ATP6V1H	0.46863	9.16037e-20	1.25813e-18
CNIH1	0.576788	9.17954e-20	1.25976e-18
DDX46	0.53477	9.21748e-20	1.26397e-18
EIF4E	0.383107	9.58766e-20	1.31368e-18
SRBD1	0.493701	9.74154e-20	1.33371e-18
CLINT1	0.567338	9.79e-20	1.33928e-18
MTHFS	0.35912	9.97989e-20	1.36394e-18
ZFR	0.505747	9.986e-20	1.36394e-18
ZNF253	0.503243	1.00867e-19	1.37661e-18
PI4K2B	0.526643	1.0179e-19	1.38811e-18
TGOLN2	0.654919	1.05266e-19	1.43437e-18
ARMT1	0.620185	1.06311e-19	1.44747e-18
WASHC4	0.532983	1.06397e-19	1.4475e-18
GGA2	0.493713	1.12324e-19	1.52693e-18
CUL4A	0.435471	1.13621e-19	1.54335e-18
GPR137B	0.713596	1.14607e-19	1.55552e-18
MFAP1	0.501572	1.16988e-19	1.58659e-18
SLC40A1	0.879015	1.18147e-19	1.60106e-18
MRPL42	0.349874	1.20441e-19	1.63086e-18
ITGAV	0.738899	1.21624e-19	1.6456e-18
SYT9	1.10408	1.2401e-19	1.67656e-18
FRK	0.637966	1.24416e-19	1.68073e-18
HERC1	0.594195	1.25175e-19	1.68967e-18
ARFGAP3	0.443732	1.27033e-19	1.7134e-18
FBXL4	0.555808	1.28577e-19	1.73289e-18
ABRAXAS2	0.489913	1.29806e-19	1.74808e-18
HLF	0.942464	1.32261e-19	1.77976e-18
EIF1AX	0.525645	1.32968e-19	1.78787e-18
NFS1	0.333322	1.33301e-19	1.79096e-18
ABRAXAS1	0.575695	1.35083e-19	1.8135e-18
MFAP3	0.759156	1.36139e-19	1.82626e-18
CCDC121	0.489028	1.38666e-19	1.85871e-18
CCDC198	0.819501	1.40228e-19	1.87818e-18
RTL6	0.703093	1.40674e-19	1.88269e-18
IDNK	0.564981	1.41241e-19	1.88882e-18
SHTN1	0.512745	1.42963e-19	1.91037e-18
ZRANB1	0.568239	1.43325e-19	1.91374e-18
DICER1	0.56933	1.45699e-19	1.94392e-18
FAM149B1	0.437482	1.46592e-19	1.95241e-18
ZNF329	0.571956	1.46619e-19	1.95241e-18
GLOD4	0.430881	1.46674e-19	1.95241e-18
CDYL2	0.711771	1.47846e-19	1.9665e-18
PRKAA1	0.549316	1.48602e-19	1.97504e-18
PRKAG1	0.368388	1.49578e-19	1.98648e-18
ENDOD1	0.657654	1.51665e-19	2.01265e-18
RRAS2	0.508947	1.53045e-19	2.02941e-18
FOCAD	0.562686	1.53934e-19	2.03896e-18
SLC25A25	0.689178	1.54002e-19	2.03896e-18
NF1	0.532512	1.55267e-19	2.05414e-18
C1D	0.492232	1.55485e-19	2.05545e-18
ZSWIM5	0.797973	1.61177e-19	2.12906e-18
SFMBT1	0.497621	1.72119e-19	2.27187e-18
SLC25A3	0.417099	1.74417e-19	2.30043e-18
STUM	1.03152	1.78404e-19	2.35123e-18
RAB11FIP2	0.6165	1.82949e-19	2.40929e-18
PTH2R	0.973847	1.8407e-19	2.42221e-18
GPR107	0.538472	1.84371e-19	2.42432e-18
SPRYD7	0.425929	1.84675e-19	2.42648e-18
C17orf80	0.461409	1.86426e-19	2.44763e-18
ATMIN	0.43738	1.87499e-19	2.45983e-18
EXOC6B	0.493668	1.94796e-19	2.55363e-18
MAN2A1	0.609726	1.9516e-19	2.55646e-18
VTI1A	0.366486	2.01636e-19	2.63929e-18
SIPA1L1	0.589735	2.03656e-19	2.66277e-18
ANAPC13	0.450468	2.03738e-19	2.66277e-18
CCNYL1	0.572313	2.04611e-19	2.67216e-18
FRS2	0.501935	2.06006e-19	2.6877e-18
TRMT2B	0.455757	2.06112e-19	2.6877e-18
GLUD1	0.5107	2.06535e-19	2.69118e-18
SMTNL2	1.10688	2.06703e-19	2.69134e-18
SH3BP4	0.688959	2.09119e-19	2.72076e-18
VDAC1	0.46663	2.18182e-19	2.83653e-18
ATAD1	0.479028	2.18496e-19	2.83848e-18
FUT10	0.443579	2.26603e-19	2.94158e-18
CUBN	1.55747	2.27294e-19	2.94834e-18
YES1	0.597493	2.30154e-19	2.98319e-18
ANKS4B	1.07443	2.31467e-19	2.99797e-18
FAM8A1	0.541768	2.37273e-19	3.07086e-18
HAUS2	0.473412	2.37615e-19	3.07298e-18
BBOX1	1.62215	2.41764e-19	3.12431e-18
ZFYVE16	0.611256	2.45035e-19	3.16421e-18
ZFYVE26	0.47621	2.45523e-19	3.16814e-18
BCAR3	0.512324	2.45944e-19	3.17121e-18
MACO1	0.427825	2.47866e-19	3.19361e-18
SIK3	0.477977	2.48205e-19	3.19559e-18
PIAS1	0.498129	2.56458e-19	3.29939e-18
ZNF112	0.466934	2.58833e-19	3.32747e-18
SLC22A13	0.805456	2.87754e-19	3.69651e-18
PECR	0.678403	2.95082e-19	3.78784e-18
LMBRD1	0.594076	2.9692e-19	3.8086e-18
BBX	0.622757	2.99647e-19	3.84073e-18
SOCS4	0.511518	3.00445e-19	3.8481e-18
LAMP2	0.556281	3.05438e-19	3.90916e-18
LRP6	0.670186	3.07309e-19	3.93019e-18
SPPL2A	0.440575	3.12115e-19	3.9887e-18
SCOC	0.511937	3.26141e-19	4.16486e-18
CRY1	0.550026	3.32975e-19	4.249e-18
ATP6V1E1	0.383143	3.36528e-19	4.29117e-18
TBC1D13	0.463455	3.37085e-19	4.29505e-18
STAU2	0.437655	3.37329e-19	4.29505e-18
XPA	0.442028	3.42274e-19	4.35479e-18
SACM1L	0.482837	3.49987e-19	4.44965e-18
LANCL1	0.638991	3.53709e-19	4.49366e-18
STRN	0.51658	3.5612e-19	4.52097e-18
HACD3	0.621206	3.56718e-19	4.52523e-18
ZNF260	0.466711	3.63375e-19	4.6063e-18
ACAD10	0.48223	3.71711e-19	4.70853e-18
GAB2	0.564145	3.84309e-19	4.86453e-18
SLC22A2	1.67906	3.84906e-19	4.86852e-18
MMP24	0.920665	3.85413e-19	4.87137e-18
APPBP2	0.531533	3.8968e-19	4.9217e-18
VLDLR	0.619293	4.04419e-19	5.10413e-18
AP3D1	0.428672	4.06028e-19	5.12069e-18
LCLAT1	0.464477	4.10776e-19	5.17679e-18
HABP4	0.623255	4.11313e-19	5.17978e-18
ANKRD27	0.413183	4.13475e-19	5.20322e-18
GRIN2D	-0.43133	4.28201e-19	5.38462e-18
PI3	-1.313	4.30009e-19	5.40342e-18
EFCAB14	0.541859	4.37135e-19	5.48897e-18
PEX19	0.452118	4.39674e-19	5.51684e-18
HSPA8	0.716454	4.40727e-19	5.52604e-18
DHX36	0.470222	4.59191e-19	5.75338e-18
RBBP4	0.544412	4.6046e-19	5.76509e-18
PAIP2	0.494341	4.61864e-19	5.77848e-18
FAM161B	0.483216	4.71606e-19	5.8961e-18
IGF2R	0.643294	4.81689e-19	6.0178e-18
MITF	0.590027	4.98545e-19	6.22389e-18
TBCCD1	0.490763	5.04143e-19	6.28924e-18
PIKFYVE	0.549631	5.04766e-19	6.29246e-18
C4orf3	0.525018	5.06159e-19	6.30527e-18
PLD1	0.552097	5.08357e-19	6.32809e-18
PPP6R3	0.369963	5.18577e-19	6.45067e-18
LARS2	0.474142	5.27916e-19	6.56211e-18
KIFBP	0.469863	5.29646e-19	6.57888e-18
DCAF6	0.456289	5.30358e-19	6.58299e-18
LYPLAL1	0.420775	5.31528e-19	6.59278e-18
EFL1	0.471642	5.32185e-19	6.59619e-18
RAB10	0.458564	5.35181e-19	6.62857e-18
FCHO1	-0.636655	5.38797e-19	6.66858e-18
SLC1A1	1.00341	5.41067e-19	6.69188e-18
WAC	0.51347	5.42687e-19	6.70712e-18
TBCK	0.426447	5.45544e-19	6.73761e-18
BRI3BP	0.461661	5.47741e-19	6.7599e-18
NEK4	0.492498	5.57037e-19	6.86972e-18
TRAK2	0.511011	5.57654e-19	6.87243e-18
DIS3	0.453171	5.58417e-19	6.87693e-18
TGFBR3	0.69227	5.71245e-19	7.02989e-18
NDRG2	0.731852	5.73426e-19	7.05172e-18
TMX1	0.589719	5.92915e-19	7.2862e-18
WFDC3	-0.523562	5.96442e-19	7.32432e-18
HGD	0.851305	6.02108e-19	7.38865e-18
PLIN2	1.16424	6.03925e-19	7.40569e-18
RPRD1A	0.480366	6.08786e-19	7.46e-18
THRB	0.6112	6.12575e-19	7.50111e-18
DYNC1LI2	0.671057	6.16242e-19	7.54067e-18
MMAA	0.479179	6.28899e-19	7.6901e-18
FAM98B	0.465614	6.58115e-19	8.04167e-18
RAB29	0.700906	6.60797e-19	8.06872e-18
TGDS	0.456111	6.65546e-19	8.12098e-18
GOT2	0.428741	6.7127e-19	8.18504e-18
FABP3	1.02126	6.73612e-19	8.2078e-18
LZIC	0.458854	6.76152e-19	8.23295e-18
TP53INP2	0.535733	6.80424e-19	8.27913e-18
RAB3GAP2	0.504304	6.81804e-19	8.29008e-18
SEC31A	0.436426	6.83372e-19	8.30331e-18
BCAS2	0.464183	6.89145e-19	8.36757e-18
GPN3	0.466442	6.93061e-19	8.40921e-18
AFF3	0.728699	7.01498e-19	8.5056e-18
NRAS	0.592752	7.04993e-19	8.54198e-18
BLOC1S6	0.493378	7.19054e-19	8.70173e-18
CFAP300	-0.739356	7.19185e-19	8.70173e-18
TCP11L2	0.527559	7.3916e-19	8.93716e-18
MTMR6	0.568129	7.51886e-19	9.08467e-18
ARL14EP	0.404929	7.55796e-19	9.12553e-18
GFPT2	-1.10139	7.57909e-19	9.14466e-18
BBS7	0.488352	7.6075e-19	9.17254e-18
MINDY2	0.568035	7.7111e-19	9.29096e-18
UHMK1	0.543163	7.78084e-19	9.36846e-18
MAGT1	0.535112	7.85622e-19	9.45263e-18
AVPR1B	1.00659	7.95489e-19	9.56469e-18
ARHGAP12	0.456011	8.02796e-19	9.64583e-18
TMEM144	0.483522	8.11968e-19	9.7487e-18
EIF4G2	0.530213	8.12486e-19	9.7487e-18
TTC33	0.47512	8.18798e-19	9.81762e-18
ZNF45	0.513321	8.26045e-19	9.89403e-18
HELQ	0.423927	8.26316e-19	9.89403e-18
EMC2	0.401119	8.3116e-19	9.94514e-18
MAN1A2	0.595556	8.52562e-19	1.01942e-17
IPO8	0.496644	8.69395e-19	1.03882e-17
PGAM1	0.664262	8.78876e-19	1.04943e-17
KMT5B	0.43328	8.86107e-19	1.05733e-17
UBE4B	0.522758	8.89667e-19	1.06085e-17
B3GNT2	0.53455	9.04269e-19	1.07751e-17
NANP	0.389603	9.15844e-19	1.09055e-17
AKAP11	0.632402	9.17938e-19	1.0923e-17
CBLL1	0.487191	9.42416e-19	1.12065e-17
ZSCAN2	0.399287	9.57125e-19	1.13736e-17
SLC25A33	0.446487	9.95919e-19	1.18265e-17
ACOT13	0.408375	9.99929e-19	1.18659e-17
C2CD5	0.455524	1.00688e-18	1.19402e-17
FAN1	0.443219	1.02427e-18	1.21381e-17
CDC42BPA	0.645653	1.04165e-18	1.23356e-17
PPP2R5E	0.469299	1.04481e-18	1.23646e-17
GALC	0.641073	1.05214e-18	1.2441e-17
CAB39	0.52347	1.05271e-18	1.2441e-17
PDCD6IP	0.462564	1.07329e-18	1.26756e-17
SOCS7	0.584643	1.07756e-18	1.27172e-17
ALKBH1	0.428446	1.09365e-18	1.28943e-17
LIMA1	0.591767	1.09406e-18	1.28943e-17
CAPRIN1	0.531549	1.1205e-18	1.3197e-17
RCOR1	0.541221	1.12638e-18	1.32572e-17
VPS13C	0.582371	1.12837e-18	1.32716e-17
OXSR1	0.466098	1.13708e-18	1.33649e-17
NECAP1	0.365045	1.14185e-18	1.34119e-17
SALL1	0.861331	1.16115e-18	1.36293e-17
PRLR	0.864853	1.1645e-18	1.36594e-17
PDZRN3	0.84056	1.23486e-18	1.44748e-17
ILVBL	0.451489	1.24395e-18	1.45715e-17
SUZ12	0.487034	1.26196e-18	1.47725e-17
UBAP2	0.447643	1.29681e-18	1.51702e-17
CRYZ	0.739825	1.3212e-18	1.5445e-17
ERMP1	0.640896	1.32613e-18	1.54856e-17
ZDHHC5	0.395447	1.32646e-18	1.54856e-17
PIGB	0.428704	1.34045e-18	1.56382e-17
SH3BGRL3	-0.531369	1.34857e-18	1.57224e-17
MAT2B	0.539872	1.35223e-18	1.57545e-17
VPS26A	0.498058	1.35541e-18	1.57809e-17
CLN8	0.486018	1.35706e-18	1.57894e-17
OGDHL	1.22944	1.36353e-18	1.58541e-17
CLOCK	0.531242	1.41659e-18	1.64599e-17
OTUD1	0.522325	1.43935e-18	1.67131e-17
BSDC1	0.407273	1.47392e-18	1.7092e-17
MEF2A	0.614717	1.47396e-18	1.7092e-17
MTRR	0.535233	1.49092e-18	1.72771e-17
ASH2L	0.451477	1.53081e-18	1.77275e-17
HSD17B12	0.530687	1.59902e-18	1.85049e-17
USP53	0.557245	1.60879e-18	1.86056e-17
PRORP	0.313269	1.61589e-18	1.86751e-17
BTBD9	0.441046	1.62595e-18	1.87789e-17
H2AZ2	0.437051	1.65523e-18	1.91011e-17
HCCS	0.444266	1.65606e-18	1.91011e-17
LEMD3	0.452212	1.6613e-18	1.91487e-17
SEL1L	0.574918	1.67361e-18	1.92777e-17
MTO1	0.376586	1.69806e-18	1.95463e-17
NMU	-0.928953	1.71756e-18	1.97577e-17
ASB7	0.386197	1.75638e-18	2.01907e-17
UBIAD1	0.403235	1.79972e-18	2.06753e-17
PIK3CB	0.617333	1.8088e-18	2.07657e-17
ICE2	0.412554	1.83731e-18	2.10791e-17
PER3	0.707482	1.8535e-18	2.12507e-17
GABARAPL2	0.383329	1.86443e-18	2.13513e-17
NPAT	0.54321	1.86474e-18	2.13513e-17
SLC41A1	0.613689	1.87908e-18	2.15011e-17
MTMR9	0.447726	1.92709e-18	2.20359e-17
UFL1	0.567032	1.95685e-18	2.23614e-17
TCF20	0.49194	1.99511e-18	2.27836e-17
DCTN6	0.458597	2.01955e-18	2.30474e-17
VPS8	0.371712	2.02857e-18	2.31351e-17
PAIP1	0.444442	2.08076e-18	2.37146e-17
SLC22A5	0.695126	2.14012e-18	2.4375e-17
ICE1	0.540915	2.17912e-18	2.4803e-17
BPNT1	0.514216	2.20896e-18	2.5126e-17
ALPL	1.34188	2.21165e-18	2.514e-17
ZSCAN21	0.388182	2.21971e-18	2.52151e-17
MACIR	0.611152	2.23617e-18	2.53854e-17
GOLGA1	0.407562	2.24232e-18	2.54385e-17
ZXDB	0.467379	2.25353e-18	2.55489e-17
MRPS36	0.399101	2.25725e-18	2.55743e-17
PEX26	0.352926	2.29611e-18	2.59975e-17
NFKB1	0.558275	2.31262e-18	2.61673e-17
KIAA0825	0.339706	2.3459e-18	2.65265e-17
RREB1	0.392489	2.44577e-18	2.76377e-17
FBXL3	0.561612	2.46043e-18	2.77852e-17
TTC5	0.410804	2.48781e-18	2.80761e-17
GADD45A	0.660692	2.49488e-18	2.81374e-17
RAB11A	0.385932	2.53904e-18	2.86167e-17
SLCO4C1	1.23245	2.5451e-18	2.86664e-17
TMEM106A	0.609356	2.54847e-18	2.86856e-17
PLEKHM3	0.530322	2.56876e-18	2.88952e-17
PAFAH1B1	0.492802	2.65319e-18	2.98207e-17
PHAX	0.478185	2.65449e-18	2.98207e-17
LTN1	0.559235	2.66944e-18	2.99692e-17
SH2D4A	0.611175	2.73259e-18	3.06582e-17
USP34	0.683864	2.74587e-18	3.07872e-17
PRRG1	0.542718	2.7945e-18	3.13122e-17
ACSM2A	1.41808	2.83457e-18	3.17405e-17
PIGF	0.38954	2.8422e-18	3.17994e-17
FBXO38	0.449803	2.8435e-18	3.17994e-17
LCMT2	0.428057	2.86708e-18	3.20423e-17
PTPN11	0.559842	2.89996e-18	3.23888e-17
SNAP29	0.374895	2.90632e-18	3.24389e-17
FBXO9	0.460491	2.92837e-18	3.26639e-17
ZNF136	0.426397	2.99728e-18	3.34109e-17
COG5	0.499925	3.00606e-18	3.34677e-17
PCLO	0.505922	3.00625e-18	3.34677e-17
MYRIP	0.80203	3.01458e-18	3.35389e-17
VDAC2	0.426222	3.03727e-18	3.37696e-17
RANBP2	0.572075	3.04012e-18	3.37796e-17
SMIM12	0.360955	3.11101e-18	3.4545e-17
AP3M1	0.496002	3.14242e-18	3.48714e-17
FBXO21	0.580436	3.19907e-18	3.54772e-17
TNPO1	0.53209	3.21015e-18	3.55773e-17
CTBP2	0.475352	3.25368e-18	3.60366e-17
FAM114A2	0.426412	3.26552e-18	3.61445e-17
EPS8L1	-0.90141	3.27202e-18	3.61933e-17
SEC23IP	0.476868	3.27607e-18	3.62149e-17
EFNA5	-1.22799	3.35723e-18	3.70884e-17
PGAP4	0.897386	3.36014e-18	3.70968e-17
BRCC3	0.470479	3.44479e-18	3.80071e-17
BBS2	0.420263	3.45761e-18	3.81241e-17
TAF1B	0.516458	3.47106e-18	3.82481e-17
PDE8A	0.472907	3.50176e-18	3.85618e-17
TUFT1	0.640867	3.58152e-18	3.94149e-17
CAAP1	0.431281	3.60627e-18	3.96601e-17
PHC3	0.506399	3.60838e-18	3.96601e-17
HACD2	0.548781	3.62095e-18	3.97729e-17
ACAD9	0.384511	3.63115e-18	3.98596e-17
M6PR	0.665656	3.63371e-18	3.98623e-17
SNX14	0.3969	3.64043e-18	3.99108e-17
TMEM200A	0.905216	3.6518e-18	4.001e-17
FAM214A	0.469197	3.73963e-18	4.09314e-17
SF3A1	0.536013	3.74064e-18	4.09314e-17
ZNF462	0.610507	3.74689e-18	4.0974e-17
SCAF11	0.544015	3.76091e-18	4.10905e-17
ZNF91	0.458304	3.76231e-18	4.10905e-17
ZNF555	0.351304	3.78518e-18	4.13142e-17
PGPEP1	0.580998	3.7902e-18	4.13428e-17
DSG2	0.877881	3.79591e-18	4.1379e-17
KDSR	0.487595	3.80164e-18	4.14153e-17
TNS3	0.572927	3.80453e-18	4.14207e-17
EP300	0.551855	3.8324e-18	4.16979e-17
SLC25A48	0.668278	3.84463e-18	4.18046e-17
DUSP16	0.508477	3.85697e-18	4.19124e-17
KPNA1	0.399259	3.87175e-18	4.20466e-17
CLDN12	0.503265	3.87709e-18	4.20781e-17
C20orf194	0.525776	3.88754e-18	4.21651e-17
SDE2	0.590756	4.00174e-18	4.33764e-17
NDUFS2	0.360563	4.12269e-18	4.46509e-17
HEATR5B	0.539316	4.12448e-18	4.46509e-17
ANKRD33B	0.906861	4.1642e-18	4.50435e-17
ACAP2	0.539142	4.16596e-18	4.50435e-17
NUDT1	-0.419992	4.19037e-18	4.5279e-17
MARF1	0.529524	4.22111e-18	4.55827e-17
C16orf70	0.391381	4.2626e-18	4.6002e-17
TXNDC11	0.367854	4.29905e-18	4.63665e-17
ACSS3	0.788199	4.3089e-18	4.64436e-17
SMARCAD1	0.49135	4.35037e-18	4.68614e-17
TRAPPC10	0.506201	4.4227e-18	4.76108e-17
TPPP	0.929001	4.42866e-18	4.76453e-17
NPEPL1	-0.609632	4.43838e-18	4.77201e-17
NUP133	0.510016	4.47565e-18	4.8091e-17
C5orf24	0.54999	4.50039e-18	4.83268e-17
NUP153	0.586209	4.59892e-18	4.93541e-17
LONRF3	0.605244	4.6075e-18	4.94156e-17
TMEM252	1.37919	4.72774e-18	5.06736e-17
PUM1	0.457771	4.75582e-18	5.0943e-17
ARHGEF37	0.840098	4.76534e-18	5.10133e-17
WDR61	0.347013	4.76958e-18	5.10271e-17
TMEM251	0.390157	4.78647e-18	5.11761e-17
TUBGCP4	0.367642	4.98134e-18	5.32267e-17
ATG2B	0.503121	5.02757e-18	5.36875e-17
NUDT16	0.49264	5.04677e-18	5.38592e-17
SGMS2	0.689121	5.06639e-18	5.40297e-17
UTP3	0.417583	5.069e-18	5.40297e-17
INAFM1	-0.551641	5.11498e-18	5.44862e-17
IRF6	1.0565	5.1638e-18	5.49723e-17
KDM3B	0.53758	5.17503e-18	5.5058e-17
GPBP1L1	0.407726	5.21419e-18	5.54404e-17
CCDC74A	-0.675666	5.27496e-18	5.60521e-17
L3MBTL4	0.485046	5.32655e-18	5.65655e-17
VPS54	0.468548	5.46237e-18	5.79723e-17
CTXN1	-0.90443	5.51741e-18	5.85204e-17
ARIH1	0.410687	5.68339e-18	6.02439e-17
PRRC1	0.491638	5.84039e-18	6.18702e-17
SLC44A3	0.731274	5.85044e-18	6.18724e-17
GOLM2	0.481694	5.85082e-18	6.18724e-17
GFPT1	0.524281	5.85135e-18	6.18724e-17
FXYD5	-0.622041	5.87239e-18	6.2057e-17
ACP1	0.396598	5.88988e-18	6.22038e-17
STAG2	0.595012	5.90759e-18	6.23526e-17
GGN	-0.246622	5.93366e-18	6.25896e-17
TRIM13	0.426192	6.01473e-18	6.34061e-17
ECHDC1	0.474899	6.14203e-18	6.47085e-17
PSMC1	0.491779	6.18162e-18	6.50859e-17
USP22	0.651268	6.2106e-18	6.53513e-17
GPD2	0.521041	6.21956e-18	6.54057e-17
NUS1	0.493601	6.41092e-18	6.7377e-17
FAM135A	0.562168	6.4625e-18	6.78779e-17
OSBPL9	0.406984	6.49469e-18	6.81745e-17
MARCHF7	0.494999	6.53503e-18	6.85563e-17
JAK3	-0.711737	6.56947e-18	6.88758e-17
JMJD1C	0.600201	6.5883e-18	6.90313e-17
ZNF552	0.380849	6.62167e-18	6.93389e-17
GGNBP2	0.395304	6.65439e-18	6.96393e-17
KDM6A	0.490032	6.66111e-18	6.96674e-17
COMMD8	0.499298	6.73954e-18	7.04451e-17
SASH1	0.659065	6.84657e-18	7.15205e-17
STXBP1	0.832734	6.88367e-18	7.18213e-17
RNF214	0.431506	6.88367e-18	7.18213e-17
TPMT	0.545543	6.96047e-18	7.25788e-17
LMAN1	0.576088	6.98796e-18	7.28215e-17
ZNF322	0.451865	7.03755e-18	7.3294e-17
MMACHC	0.364382	7.15426e-18	7.44646e-17
CLCN6	0.517118	7.17858e-18	7.46443e-17
USP7	0.388647	7.18016e-18	7.46443e-17
WIPF2	0.458008	7.19654e-18	7.47696e-17
REV1	0.501337	7.27156e-18	7.55037e-17
MCFD2	0.594362	7.29128e-18	7.56629e-17
ZC3H15	0.450114	7.30045e-18	7.57126e-17
ZNF468	0.483573	7.36481e-18	7.63342e-17
DNAJC3	0.557863	7.41682e-18	7.68272e-17
TM9SF1	0.356672	7.49873e-18	7.76291e-17
SUGCT	0.814337	7.57093e-18	7.83297e-17
C5orf22	0.427545	7.58297e-18	7.84072e-17
GOLGB1	0.53197	7.62574e-18	7.88024e-17
AGTR1	1.2153	7.74734e-18	8.00111e-17
TINAG	1.33271	7.78768e-18	8.03796e-17
BIRC6	0.576887	7.99086e-18	8.24275e-17
DNAJC14	0.583638	8.00121e-18	8.2485e-17
NFE2L2	0.487849	8.06677e-18	8.31113e-17
STK24	0.556515	8.18281e-18	8.42566e-17
USP51	0.524174	8.40726e-18	8.65161e-17
ZFP1	0.452986	8.4347e-18	8.67469e-17
SLAIN2	0.459323	8.58205e-18	8.82098e-17
ALG10	0.401853	8.61426e-18	8.84883e-17
MRPS9	0.37819	8.81149e-18	9.04604e-17
MIOX	1.70372	8.81789e-18	9.04724e-17
UPRT	0.377306	8.95897e-18	9.18653e-17
GTPBP8	0.379504	9.07837e-18	9.30345e-17
PDE4D	0.531636	9.18589e-18	9.40805e-17
CAVIN2	1.0356	9.23153e-18	9.44919e-17
PRR14L	0.47581	9.33166e-18	9.54603e-17
GON7	0.402801	9.3394e-18	9.54829e-17
UNC119B	0.665135	9.36555e-18	9.56937e-17
C18orf25	0.42392	9.44003e-18	9.63977e-17
PLEKHA6	0.63581	9.47881e-18	9.67365e-17
GMPR2	0.455081	9.55513e-18	9.74578e-17
RGL1	0.747807	9.57477e-18	9.76005e-17
ZNF718	0.435234	9.60187e-18	9.78191e-17
NUDT21	0.555098	9.77303e-18	9.95041e-17
ZDHHC6	0.420212	9.96183e-18	1.01367e-16
IPO7	0.568229	1.00187e-17	1.01885e-16
FBXO11	0.579193	1.00805e-17	1.02454e-16
AKR7A3	1.10013	1.02291e-17	1.03903e-16
C11orf71	0.442619	1.03016e-17	1.04577e-16
NKIRAS1	0.382089	1.05084e-17	1.06614e-16
PTPN4	0.43581	1.0636e-17	1.07845e-16
WIPI1	0.441792	1.06835e-17	1.08263e-16
FAM76A	0.420476	1.07829e-17	1.09167e-16
COQ6	0.297792	1.07852e-17	1.09167e-16
SLC5A10	1.20901	1.10891e-17	1.12176e-16
SLC6A19	1.88084	1.12658e-17	1.13897e-16
DENND4A	0.483664	1.13961e-17	1.15147e-16
TRMT10C	0.423404	1.15552e-17	1.16687e-16
SOCS6	0.520879	1.16714e-17	1.17791e-16
NFATC3	0.57422	1.17503e-17	1.18518e-16
RNF6	0.476285	1.19461e-17	1.20422e-16
CCDC110	0.515163	1.20293e-17	1.21191e-16
KAT2B	0.526514	1.21004e-17	1.21836e-16
WFDC10B	-0.48522	1.2165e-17	1.22415e-16
MCM3AP	0.635839	1.22942e-17	1.23644e-16
NCOA1	0.522247	1.23091e-17	1.23721e-16
PCM1	0.549956	1.25976e-17	1.26548e-16
HYAL1	0.659167	1.26401e-17	1.269e-16
VDR	0.697159	1.2662e-17	1.27047e-16
ATM	0.560371	1.30115e-17	1.30478e-16
COG2	0.45375	1.31285e-17	1.31574e-16
GBE1	0.629285	1.33024e-17	1.3324e-16
DNAJA1	0.518047	1.33305e-17	1.33444e-16
KAT6A	0.499101	1.33824e-17	1.33886e-16
ABHD18	0.402064	1.3626e-17	1.36244e-16
SYNJ1	0.502567	1.36419e-17	1.36324e-16
TRPV4	0.871358	1.37749e-17	1.37574e-16
ATP8A1	0.691523	1.38486e-17	1.3823e-16
TIMM8A	0.367589	1.39776e-17	1.39437e-16
FDFT1	0.446355	1.40251e-17	1.3983e-16
MRPL30	0.397546	1.41533e-17	1.41027e-16
COX18	0.35185	1.43089e-17	1.42495e-16
ZBTB20	0.479855	1.46518e-17	1.45826e-16
SLPI	-2.04555	1.4767e-17	1.46888e-16
USP28	0.422396	1.49617e-17	1.48739e-16
NEO1	0.602313	1.54723e-17	1.53726e-16
SLC25A17	0.338832	1.55202e-17	1.54114e-16
DENND1C	0.612331	1.58085e-17	1.56886e-16
MON2	0.455397	1.61203e-17	1.59889e-16
LANCL2	0.379695	1.62019e-17	1.60606e-16
RSF1	0.499281	1.62917e-17	1.61403e-16
DHRS7	0.557792	1.64556e-17	1.62934e-16
CCNG2	0.557409	1.66117e-17	1.64343e-16
MOSMO	0.427505	1.66169e-17	1.64343e-16
GIT2	0.596349	1.67696e-17	1.65758e-16
ALAS1	0.468907	1.67824e-17	1.6579e-16
DNAJC28	0.362092	1.68307e-17	1.66172e-16
UBR5	0.559895	1.71142e-17	1.68874e-16
PXMP2	0.485989	1.75225e-17	1.72804e-16
DCAF12	0.464241	1.77788e-17	1.75232e-16
DENND11	0.78655	1.79333e-17	1.76655e-16
ATRX	0.519209	1.83291e-17	1.8045e-16
KLF12	0.56993	1.83684e-17	1.80734e-16
TFEC	0.934899	1.83844e-17	1.80789e-16
UMPS	0.378688	1.85942e-17	1.82748e-16
OPHN1	0.482484	1.88263e-17	1.84924e-16
DHFR	0.52661	1.90206e-17	1.86726e-16
SRSF8	0.395998	1.92814e-17	1.89179e-16
VPS41	0.485653	1.96238e-17	1.92429e-16
SYNRG	0.466607	2.02346e-17	1.98306e-16
AKIRIN1	0.551619	2.03046e-17	1.98879e-16
ZNF28	0.488348	2.03285e-17	1.99001e-16
PKP4	0.593246	2.04455e-17	2.00033e-16
MPC1	0.538993	2.13922e-17	2.09176e-16
DYNC1I2	0.469487	2.18083e-17	2.13125e-16
SMAD5	0.517207	2.19152e-17	2.14048e-16
RTN4	0.419057	2.2128e-17	2.16004e-16
KLF6	0.773572	2.24381e-17	2.18908e-16
DIS3L	0.404949	2.29141e-17	2.23426e-16
PPP2R3A	0.671342	2.31188e-17	2.25294e-16
TLL1	0.850482	2.32573e-17	2.26516e-16
CPEB2	0.580965	2.36846e-17	2.30548e-16
RPS6KA3	0.570958	2.37246e-17	2.30808e-16
SORD	0.538105	2.3786e-17	2.31275e-16
MAPK6	0.460237	2.40312e-17	2.33527e-16
NFAT5	0.674498	2.40747e-17	2.33819e-16
PM20D2	0.587571	2.44286e-17	2.37122e-16
ELMOD2	0.417759	2.44562e-17	2.37257e-16
CENPC	0.445217	2.45854e-17	2.38376e-16
SEC24A	0.564735	2.51646e-17	2.43855e-16
ALG14	0.28597	2.53486e-17	2.455e-16
GPD1L	0.630935	2.54618e-17	2.46458e-16
MBTPS2	0.543919	2.55128e-17	2.46814e-16
PIGA	0.411105	2.55359e-17	2.469e-16
SCAF8	0.479598	2.58339e-17	2.49641e-16
TMEM220	0.642041	2.60536e-17	2.51623e-16
ZC2HC1A	0.507983	2.61427e-17	2.52343e-16
RAPGEF1	0.53797	2.62874e-17	2.53597e-16
CAPN7	0.448525	2.63155e-17	2.53727e-16
CAMK2D	0.486385	2.68497e-17	2.58734e-16
PRAF2	-0.521404	2.72073e-17	2.62033e-16
SMPDL3A	0.78034	2.72276e-17	2.62083e-16
S100A6	-0.674551	2.74001e-17	2.63596e-16
STRADB	0.528566	2.74493e-17	2.63923e-16
WDR45B	0.377706	2.83316e-17	2.72255e-16
PGK1	0.671791	2.84894e-17	2.73619e-16
EIF4E3	0.497916	2.8506e-17	2.73626e-16
THRA	0.549284	2.85653e-17	2.74043e-16
MNAT1	0.388409	2.87005e-17	2.75187e-16
RETREG2	0.43465	2.87715e-17	2.75715e-16
CHMP3	0.482689	2.88643e-17	2.76451e-16
NEBL	0.833692	2.9093e-17	2.78487e-16
ZNF507	0.430508	2.92067e-17	2.79421e-16
MMADHC	0.495735	2.92725e-17	2.79895e-16
CWF19L2	0.47444	2.96766e-17	2.83602e-16
SEC62	0.452768	2.98377e-17	2.84984e-16
SAMD15	0.478396	2.99492e-17	2.85891e-16
LRP5	0.656068	3.00937e-17	2.87112e-16
ATXN10	0.414503	3.12664e-17	2.98136e-16
CDV3	0.529616	3.15645e-17	3.00812e-16
HUWE1	0.571465	3.1589e-17	3.00879e-16
DPP4	1.05815	3.175e-17	3.02246e-16
ECI2	0.381221	3.20462e-17	3.04898e-16
ETF1	0.500336	3.223e-17	3.06478e-16
NUP205	0.497913	3.29853e-17	3.13487e-16
LARP1	0.468136	3.32685e-17	3.16005e-16
CLTRN	1.42633	3.39053e-17	3.21877e-16
PEX2	0.414557	3.40211e-17	3.22799e-16
NBPF1	0.473204	3.43987e-17	3.26203e-16
CCNT1	0.47589	3.44575e-17	3.26581e-16
SLC25A40	0.501514	3.46739e-17	3.28452e-16
ECM1	-0.761335	3.47329e-17	3.2883e-16
ASH1L	0.622701	3.49695e-17	3.30872e-16
COL25A1	0.763911	3.49869e-17	3.30872e-16
URI1	0.397656	3.54042e-17	3.34635e-16
ALG10B	0.41811	3.56288e-17	3.36574e-16
TBC1D23	0.458946	3.59982e-17	3.39878e-16
PPFIBP1	0.691731	3.60843e-17	3.40505e-16
EXPH5	0.593192	3.63385e-17	3.42716e-16
GPR146	0.456968	3.63826e-17	3.42945e-16
CISD2	0.408612	3.65186e-17	3.4404e-16
ATPSCKMT	0.373417	3.72198e-17	3.50455e-16
RDH10	0.615344	3.74092e-17	3.52046e-16
ATP1A1	0.850526	3.79887e-17	3.57305e-16
AKTIP	0.425977	3.80701e-17	3.57876e-16
PEX5	0.429058	3.8381e-17	3.60602e-16
SRP9	0.432239	3.85158e-17	3.61671e-16
MB21D2	0.637185	3.885e-17	3.64612e-16
ABCA1	0.663482	3.90313e-17	3.66114e-16
STRAP	0.462705	3.92601e-17	3.68061e-16
SLC25A5	0.589567	3.95291e-17	3.70382e-16
NFIA	0.448514	3.96554e-17	3.71364e-16
SPATA7	0.39729	4.11238e-17	3.84907e-16
PYCARD	-0.675151	4.13894e-17	3.87183e-16
COQ5	0.35953	4.14175e-17	3.87235e-16
ZNF484	0.424777	4.17084e-17	3.89745e-16
CTSL	0.476328	4.17405e-17	3.89834e-16
GTF3C3	0.406534	4.19285e-17	3.91378e-16
TMTC2	0.682145	4.2908e-17	4.00304e-16
ZFAND1	0.507996	4.29916e-17	4.00868e-16
PRKAR2A	0.486443	4.3043e-17	4.01131e-16
RAB40B	0.531607	4.37734e-17	4.07718e-16
CERS6	0.707133	4.44104e-17	4.13429e-16
LIMCH1	0.674631	4.45196e-17	4.14222e-16
CHP1	0.422935	4.45453e-17	4.14237e-16
PEX13	0.395131	4.54051e-17	4.22006e-16
NAF1	0.455541	4.62657e-17	4.29774e-16
AKAP7	0.448411	4.68182e-17	4.34626e-16
DUSP11	0.42946	4.68583e-17	4.34626e-16
FCF1	0.493605	4.68636e-17	4.34626e-16
CENPW	-0.497206	4.70049e-17	4.35467e-16
REST	0.507175	4.70155e-17	4.35467e-16
MRPS18B	0.457006	4.70299e-17	4.35467e-16
RLIM	0.454879	4.74975e-17	4.39562e-16
PTGER3	1.3028	4.90446e-17	4.53636e-16
PTPN21	0.508879	4.98332e-17	4.60674e-16
ZNF510	0.477933	4.98588e-17	4.60674e-16
CD59	0.419277	5.00092e-17	4.61817e-16
B4GALNT4	-0.871998	5.07279e-17	4.68203e-16
ERCC8	0.289435	5.10944e-17	4.71334e-16
USP46	0.461764	5.12024e-17	4.72078e-16
NAPA	0.376561	5.19263e-17	4.78497e-16
ZNHIT1	-0.373928	5.32663e-17	4.90584e-16
STARD3NL	0.483009	5.46721e-17	5.03263e-16
SIRT1	0.535555	5.58201e-17	5.13557e-16
CSDE1	0.525146	5.59544e-17	5.14518e-16
NRG1	0.55343	5.59986e-17	5.14651e-16
GCFC2	0.391685	5.60369e-17	5.14729e-16
C1orf43	0.449673	5.70189e-17	5.23471e-16
ANKMY2	0.474876	5.80941e-17	5.33059e-16
SATB2	0.622006	5.84863e-17	5.36373e-16
NKAPD1	0.412328	5.88449e-17	5.39376e-16
TMEM86B	-0.388157	6.01997e-17	5.51501e-16
LMO7	0.613563	6.132e-17	5.61466e-16
NAPG	0.407578	6.19645e-17	5.67067e-16
LGALSL	0.57358	6.21578e-17	5.68535e-16
KIAA0586	0.346442	6.32604e-17	5.78314e-16
SLC25A23	0.515182	6.39059e-17	5.83906e-16
VPS11	0.377099	6.39874e-17	5.84341e-16
RNF123	0.450783	6.43586e-17	5.87421e-16
TFB2M	0.470543	6.4567e-17	5.88925e-16
HMG20A	0.527632	6.45916e-17	5.88925e-16
DDX21	0.640522	6.54274e-17	5.96231e-16
LPAR2	-0.544556	6.54732e-17	5.96334e-16
PRKCI	0.479319	6.68822e-17	6.08846e-16
ARMC1	0.408631	6.79495e-17	6.18237e-16
ANKRD12	0.502391	6.80182e-17	6.18536e-16
KIAA0319L	0.427074	6.81461e-17	6.19373e-16
VDAC3	0.370262	6.86742e-17	6.23845e-16
ZNF827	0.372097	6.92401e-17	6.28655e-16
RBPMS2	0.669719	6.96914e-17	6.3242e-16
COMMD2	0.454181	7.1215e-17	6.45907e-16
DDX10	0.41169	7.21315e-17	6.53876e-16
MRPS16	0.371307	7.29696e-17	6.61127e-16
PRDM10	0.377526	7.47265e-17	6.7669e-16
FGFR1OP2	0.386001	7.71966e-17	6.98692e-16
CSNK1A1	0.591321	7.93268e-17	7.17596e-16
ZNF14	0.440285	7.94025e-17	7.17905e-16
XIAP	0.415785	8.00294e-17	7.23195e-16
ACTR6	0.422171	8.0244e-17	7.24755e-16
CAND1	0.507783	8.07964e-17	7.29362e-16
RAD50	0.270766	8.21993e-17	7.4164e-16
PHF3	0.546502	8.34488e-17	7.5252e-16
PRCP	0.490919	8.52593e-17	7.68446e-16
GAB1	0.552011	8.72337e-17	7.85831e-16
MTOR	0.428113	8.80144e-17	7.92451e-16
PIGW	0.403485	8.82007e-17	7.93715e-16
USP9X	0.554759	8.90473e-17	8.00916e-16
GARNL3	0.38741	9.03289e-17	8.12021e-16
TTC12	0.469453	9.07616e-17	8.15486e-16
ABCA5	0.47704	9.15492e-17	8.21945e-16
LEO1	0.429448	9.15756e-17	8.21945e-16
SMC5	0.52844	9.36177e-17	8.39837e-16
HBS1L	0.415431	9.44853e-17	8.47181e-16
CCNK	0.352492	9.53907e-17	8.54855e-16
TOR1AIP1	0.51529	9.5736e-17	8.57504e-16
SLC26A9	0.990537	9.70161e-17	8.6852e-16
TADA1	0.41756	9.85041e-17	8.81385e-16
BDP1	0.537218	9.94213e-17	8.89131e-16
SEC16A	0.420271	1.00051e-16	8.94298e-16
SKAP2	0.602705	1.0077e-16	9.00258e-16
CTCF	0.405813	1.00882e-16	9.00798e-16
EGLN1	0.617593	1.0105e-16	9.01825e-16
RASA1	0.590319	1.01126e-16	9.02046e-16
PPP4R3B	0.499871	1.03836e-16	9.25734e-16
MED23	0.487476	1.05768e-16	9.42472e-16
ARL5A	0.48763	1.06458e-16	9.48134e-16
MAP2K5	0.39751	1.06632e-16	9.49195e-16
GXYLT1	0.488743	1.07963e-16	9.60546e-16
RRM2B	0.550957	1.08099e-16	9.61265e-16
BCL7A	0.479923	1.08644e-16	9.65608e-16
PPIP5K2	0.480122	1.09357e-16	9.71449e-16
DDX18	0.498594	1.10822e-16	9.83962e-16
PABPC4L	0.696056	1.11494e-16	9.89419e-16
CDKL2	0.57847	1.12951e-16	1.00183e-15
GPALPP1	0.408152	1.15687e-16	1.02557e-15
KIAA2026	0.477163	1.15871e-16	1.02668e-15
TTC8	0.36587	1.16622e-16	1.0328e-15
DAZAP2	0.429827	1.16747e-16	1.03338e-15
EZR	0.637612	1.17526e-16	1.03932e-15
CLDN10	0.937304	1.17538e-16	1.03932e-15
UBXN4	0.4691	1.20093e-16	1.06119e-15
ZNF737	0.494765	1.20134e-16	1.06119e-15
RAF1	0.51517	1.2194e-16	1.07659e-15
LRCH1	0.52546	1.22293e-16	1.07915e-15
DCLRE1A	0.415514	1.23464e-16	1.08893e-15
SLC2A13	0.610449	1.24773e-16	1.09992e-15
FAM177A1	0.399427	1.27617e-16	1.12441e-15
AMD1	0.665437	1.30423e-16	1.14854e-15
KDM1B	0.571997	1.31669e-16	1.15893e-15
GSR	0.441205	1.33484e-16	1.17431e-15
SLC22A4	0.744432	1.35615e-16	1.19245e-15
TMEM59	0.410948	1.36423e-16	1.19894e-15
ELP3	0.435479	1.37308e-16	1.20611e-15
TMED4	0.347738	1.38322e-16	1.21439e-15
ACACB	0.52537	1.38778e-16	1.21778e-15
TMEM68	0.359772	1.3893e-16	1.2185e-15
PPP1R13B	0.52411	1.41916e-16	1.24405e-15
NLK	0.403371	1.42445e-16	1.24806e-15
IPO5	0.519385	1.43838e-16	1.25962e-15
FAM53C	0.475979	1.44724e-16	1.26674e-15
TNFSF13	0.666748	1.47539e-16	1.29072e-15
RNMT	0.510361	1.52642e-16	1.33469e-15
DCAF4	0.360591	1.54506e-16	1.3503e-15
ACOX2	0.659694	1.5476e-16	1.35184e-15
DCTN4	0.422184	1.56421e-16	1.36566e-15
PDIK1L	0.412695	1.57892e-16	1.37781e-15
RASSF8	0.570643	1.59265e-16	1.38885e-15
SELENOT	0.408876	1.59318e-16	1.38885e-15
RO60	0.589206	1.59467e-16	1.38945e-15
CNOT4	0.368878	1.6136e-16	1.40523e-15
SLC17A3	1.79743	1.68175e-16	1.46385e-15
PARD6B	0.583903	1.68549e-16	1.46584e-15
FBXO36	0.433786	1.68574e-16	1.46584e-15
ZNF772	0.539847	1.69539e-16	1.47349e-15
SLC17A9	-0.790024	1.69748e-16	1.47456e-15
SEMA5A	0.692198	1.70741e-16	1.48244e-15
MOCS2	0.358962	1.71185e-16	1.48555e-15
TIRAP	0.377376	1.72904e-16	1.49971e-15
SGK1	0.694472	1.73252e-16	1.50198e-15
DPY19L4	0.521731	1.73995e-16	1.50767e-15
TMEM260	0.38177	1.74568e-16	1.51187e-15
CSTF2T	0.462269	1.76146e-16	1.52478e-15
TGFBR2	0.792351	1.76522e-16	1.52726e-15
RALB	0.534185	1.76775e-16	1.52869e-15
MKKS	0.362567	1.76954e-16	1.52947e-15
RAB33B	0.451205	1.7716e-16	1.53048e-15
[truncated: 15,278 more rows]
